# Supplementary material for: Natural history of retinitis pigmentosa based on genotype, vitamin A/E supplementation, and an electroretinogram biomarker
Source: JCI Insight. 2023 Aug 8;8(15):e167546. doi: 10.1172/jci.insight.167546 (PMC10445682; doi:10.1172/jci.insight.167546)
Supplement: Supporting data values [file jciinsight-8-167546-s049.xlsx]

## Sheet: Supplemental Table 1
Supplemental Table 1. Genetic solutions
*Column descriptors are provided in a separate tab
BGID	MGID	Gene	Chr	Pos (GRCh37)	REF	ALT	Homo-zygous?	EX_AF	GN_AF	Consequence	HGVSc	HGVSp	CADD	HGMD	ClinVar	Sequence method	Previously Reported (PMID)
5686	121-187	SNRNP200	2	96958828	C	T				missense_variant	c.2042G>A	p.Arg681His	35	DM:"Retinitis_pigmentosa_autosomal_dominant"	Pathogenic:Retinitis_pigmentosa	GEDi	34906470
5831	121-228	USH2A	1	216420460	C	A		0.00094906	0.00093657	missense_variant	c.2276G>T	p.Cys759Phe	33	DM:"Retinitis_pigmentosa_recessive_no_hearing_loss"	Conflicting_interpretations_of_pathogenicity:Retinitis_pigmentosa|Retinal_dystrophy|Inborn_genetic_diseases|Usher_syndrome|Usher_syndrome	GEDi
5831	121-228	USH2A	1	215847475	G	A				missense_variant	c.13778C>T	p.Ser4593Leu	10.94	DM?:"Retinal_disease"		GEDi
5846	121-253	USH2A	1	215848243	G	A				missense_variant	c.13010C>T	p.Thr4337Met	33	DM:"Usher_syndrome_2"	Pathogenic/Likely_pathogenic:Usher_syndrome	GEDi	32037395
5846	121-253	USH2A	1	215963510	C	T		0.00033355	0.00077469	missense_variant	c.10073G>A	p.Cys3358Tyr	28.8	DM:"Retinitis_pigmentosa_autosomal_recessive"	Pathogenic/Likely_pathogenic:Retinitis_pigmentosa|Usher_syndrome	GEDi	32037395
1846	121-100	USH2A	1	215901574	C	T		9.3522e-05	0.00032296	stop_gained	c.11864G>A	p.Trp3955Ter	51	DM?:"Usher_syndrome_2"	Pathogenic:Hearing_impairment|Retinitis_pigmentosa|Congenital_sensorineural_hearing_impairment|Usher_syndrome	GEDi
1846	121-100	USH2A	1	216017840	T	C		1.2541e-05		splice_acceptor_variant	c.9056-2A>G		23.1	DM:"Retinitis_pigmentosa_autosomal_recessive"		GEDi
5857	003-102	USH2A	1	216256903	CAT	C				frameshift_variant	c.5191_5192del	p.Met1731ValfsTer8		DM:"Usher_syndrome_2"		GEDi
5857	003-102	USH2A	1	216495232	C	A				missense_variant	c.1637G>T	p.Gly546Val	29.2			GEDi
5862	121-240	USH2A	1	216420460	C	A		0.00094906	0.00093657	missense_variant	c.2276G>T	p.Cys759Phe	33	DM:"Retinitis_pigmentosa_recessive_no_hearing_loss"	Conflicting_interpretations_of_pathogenicity:Retinitis_pigmentosa|Retinal_dystrophy|Inborn_genetic_diseases|Usher_syndrome|Usher_syndrome	GEDi
5862	121-240	USH2A	1	216062399	G	C		8.195e-06		splice_region_variant&intron_variant	c.7595-3C>G		1.024	DM:"Usher_syndrome_2"	Likely_pathogenic:Usher_syndrome|Usher_syndrome	GEDi
5915	001-010	RPGR	X	38145927	CCT	C				frameshift_variant	c.2323_2324del	p.Arg775GlufsTer59			Pathogenic:Retinitis_pigmentosa	GEDi	32037395
5946	121-036	PDE6A	5	149323933	G	A		2.8436e-05	3.2329e-05	missense_variant	c.304C>T	p.Arg102Cys	32	DM:"Retinitis_pigmentosa"		GEDi	32037395
5946	121-036	PDE6A	5	149274769	G	T		0.00011778	0.0002261	missense_variant	c.1705C>A	p.Gln569Lys	24.1	DM:"Retinitis_pigmentosa"	Conflicting_interpretations_of_pathogenicity:not_specified|Retinitis_Pigmentosa	GEDi	32037395
5952	003-015	DHDDS	1	26764719	A	G	HOM	0.00022333	0.00016144	missense_variant	c.124A>G	p.Lys42Glu	28.7	DM:"Retinitis_pigmentosa_autosomal_recessive"	Pathogenic:Retinitis_pigmentosa_59	GEDi
5986	121-059	EYS	6	64791792	G	T	HOM	6.7766e-06	3.2335e-05	stop_gained	c.6528C>A	p.Tyr2176Ter	38	DM:"Retinitis_pigmentosa"	Pathogenic/Likely_pathogenic:Retinitis_pigmentosa_25|not_provided	GEDi	32037395
6001	099-020	BBS1	11	66288832	T	C	HOM			missense_variant	c.815T>C	p.Ile272Thr	23.5			GEDi	32037395
6008	099-023	PDE6A	5	149265917	G	C	HOM			stop_gained&regulatory_region_variant	c.1749C>G	p.Tyr583Ter	40	DM:"Retinitis_pigmentosa"	Pathogenic:Retinitis_pigmentosa_43	GEDi
6010	121-085	MAK	6	10791939	T	TTTTTTTTTTTTTTTTTTTTTTTTTTTTTTTTTTTTTTTTTTTTTTTTTTTTTTTGAGACGGAGTCTCGCTCTGTCGCCCAGGCTGGAGTGCAGTGGCGGGATCTCGGCTCACTGCAAGCTCCGCCTCCCGGGTTCACGCCATTCTCCTGCCTCAGCCTCCCAAGTAGCTAGGACTACAGGCGCCCGCCACTACGCCCGGCTATTTTTTGTAGTTTTAGTAGAGACGGGGTTTCACCGTTTTAGCCGGGATGGTCTCGATCTCCTGACCTCGTGATCCGCCCGCCTCGGCCTCCCAAAGTGCTGGGATTACAGGCGTGAGCCACCGCGCCCGGCCTCCTTTTTTCTTT	HOM									GEDi	32037395
6060	121-101	USH2A	1	215960202	G	T				stop_gained	c.10197C>A	p.Cys3399Ter	38			GEDi
6060	121-101	USH2A	1	215990517	A	AC				frameshift_variant	c.9391dup	p.Val3131GlyfsTer14				GEDi
6151	003-072	EYS	6	64574212	A	C		1.9788e-05	6.4558e-05	stop_gained	c.7095T>G	p.Tyr2365Ter	41	DM:"Retinitis_pigmentosa"	Pathogenic:Retinitis_pigmentosa|Retinal_dystrophy|Retinitis_pigmentosa_25	GEDi
6151	003-072	EYS	6	64430943	A	T		6.5982e-06		missense_variant	c.8984T>A	p.Ile2995Asn	25.5	DM:"Retinitis_pigmentosa"		GEDi
6153	121-159	USH2A	1		WT	CNV:chr1:216251180-216251953:1										GEDi	32037395
6153	121-159	USH2A	1	215847685	AC	A				frameshift_variant	c.13567del	p.Val4523SerfsTer27				GEDi	32037395
6170	003-059	EYS	6	64776241	TA	T	HOM	3.9485e-05		frameshift_variant	c.6714del	p.Ile2239SerfsTer17		DM:"Retinitis_pigmentosa"	Likely_pathogenic:Retinitis_Pigmentosa	GEDi	32037395
6176	121-257	RHO	3	129249760	C	T				missense_variant	c.403C>T	p.Arg135Trp	34	DM:"Retinitis_pigmentosa"	Pathogenic:Retinitis_pigmentosa|Retinitis_punctata_albescens|Retinitis_pigmentosa_4|not_provided	GEDi
6193	003-077	PDE6B	4	654379	C	T		4.0676e-06	3.2319e-05	stop_gained	c.1591C>T	p.Arg531Ter	38	DM:"Retinitis_pigmentosa"	Pathogenic:Retinitis_pigmentosa_40	GEDi
6193	003-077	PDE6B	4	647908	C	T		3.6592e-05	6.4604e-05	stop_gained	c.892C>T	p.Gln298Ter	37	DM:"Retinitis_pigmentosa"	Pathogenic:Retinitis_pigmentosa|Retinitis_pigmentosa_40	GEDi
6210	121-169	USH2A	1	216498754	T	G		7.3253e-05	6.46e-05	missense_variant	c.1036A>C	p.Asn346His	26.6	DM:"Usher_syndrome_2a"	Pathogenic/Likely_pathogenic:Usher_syndrome	GEDi
6210	121-169	USH2A	1	216420460	C	A		0.00094906	0.00093657	missense_variant	c.2276G>T	p.Cys759Phe	33	DM:"Retinitis_pigmentosa_recessive_no_hearing_loss"	Conflicting_interpretations_of_pathogenicity:Retinitis_pigmentosa|Retinal_dystrophy|Inborn_genetic_diseases|Usher_syndrome|Usher_syndrome	GEDi
6229	001-115	RPGR	X	38163887	C	A				splice_donor_variant	c.934+1G>T		25.6	DM:"Retinitis_pigmentosa_X-linked"		GEDi	32037395
6240	121-204	EYS	6	64430796	C	A				missense_variant	c.9131G>T	p.Trp3044Leu	27.9	DM:"Retinitis_pigmentosa_autosomal_recessive"		GEDi	32037395
6240	121-204	EYS	6	64431148	A	G		3.9536e-05		missense_variant	c.8779T>C	p.Cys2927Arg	23.6	DM:"Retinitis_pigmentosa"		GEDi	32037395
6241	121-206	PDE6B	4	656915	AC	A		5.2801e-05	0.00022655	frameshift_variant	c.1860del	p.His620GlnfsTer23		DM:"Retinitis_pigmentosa"	Pathogenic:not_provided	GEDi	32037395
6241	121-206	PDE6B	4	656020	C	T		0		missense_variant	c.1712C>T	p.Thr571Met	25.2	DM:"Retinal_dystrophy"		GEDi	32037395
6246	121-215	PRPF31	19	54625939	TC	T				frameshift_variant	c.390del	p.Asn131MetfsTer67		DM:"Retinitis_pigmentosa"		GEDi	32037395
6456	003-081	USH2A	1	215853501	C	T		1.6282e-05		missense_variant	c.12284G>A	p.Gly4095Asp	34	DM:"Usher_syndrome"	Likely_pathogenic:not_provided	GEDi
6456	003-081	USH2A	1	215956104	A	G		2.4399e-05	6.4608e-05	missense_variant	c.10561T>C	p.Trp3521Arg	26.2	DM:"Usher_syndrome_2"	Pathogenic/Likely_pathogenic:Usher_syndrome|Usher_syndrome	GEDi
6462	121-199	RPGR	X	38169863	C	T		5.6099e-06		splice_region_variant&intron_variant	c.778+5G>A		9.348	DM:"Retinitis_pigmentosa_X-linked"	not_provided:not_provided	GEDi	32037395
6476	121-280	USH2A	1	216420436	TC	T		0.00073702	0.00025877	frameshift_variant	ENST00000307340	c.2299del	p.Glu767SerfsTer21		DM:"Usher_syndrome_2a"	GEDi
6476	121-280	USH2A	1	216498735	G	A		8.1385e-06		missense_variant	c.1055C>T	p.Thr352Ile	25.2	DM:"Usher_syndrome_2a"	Pathogenic/Likely_pathogenic:Usher_syndrome	GEDi
6479	121-005	USH2A	1	216040521	T	C	HOM	7.3524e-05	3.2339e-05	intron_variant	c.8682-9A>G		3.365	DM:"Usher_syndrome_2"	Likely_pathogenic:Usher_syndrome	GEDi	32037395
6501	121-160	EYS	6	64430631	ACGATATTTAC	A	HOM	0.000174	3.2325e-05	frameshift_variant	c.9286_9295del	p.Val3096LeufsTer28		DM:"Retinitis_pigmentosa_autosomal_recessive"	Pathogenic:Retinitis_pigmentosa_25	GEDi	32037395
6637	121-245	RPGR	X	38170009	CAT	C				frameshift_variant	c.635_636del	p.Tyr212CysfsTer6				GEDi	32037395
6648	121-260	TULP1	6	35466136	A	G		1.2344e-05		missense_variant	c.1597T>C	p.Ser533Pro	34			GEDi	32037395
6648	121-260	TULP1	6	35466243	G	T		8.6084e-05	3.2321e-05	splice_region_variant&intron_variant	c.1496-6C>A		11.61	DM?:"Retinitis_pigmentosa"	Likely_pathogenic:Retinitis_pigmentosa_14|not_provided	GEDi	32037395
6650	121-021	USH2A	1	215821963	G	C		3.2501e-05	0.00025826	stop_gained	c.14489C>G	p.Ser4830Ter	54	DM:"Usher_syndrome_2"		GEDi
6650	121-021	USH2A	1	216420436	TC	T		0.00073702	0.00025877	frameshift_variant	c.2299del	p.Glu767SerfsTer21		DM:"Usher_syndrome_2a"	Pathogenic/Likely_pathogenic:Retinitis_pigmentosa|Retinal_dystrophy|Inborn_genetic_diseases|Usher_syndrome|Usher_syndrome	GEDi
6652	099-004	NR2E3	15	72105748	C	A	HOM	2.9234e-05		missense_variant	c.767C>A	p.Ala256Glu	20.6	DM:"Enhanced_S_cone_syndrome"	Likely_pathogenic:Retinal_dystrophy	GEDi	32037395
6654	121-261	PRPF31	19		WT	CNV:chr19:54618540-54635397:1										GEDi
6656	099-083	RPGR	X	38163952	CT	C				frameshift_variant	c.869del	p.Glu290GlyfsTer8		DM:"Retinitis_pigmentosa_X-linked"	not_provided:not_provided	GEDi	32037395
6658	001-028	PRPF31	19		WT	CNV:chr19:54618539-54635397:1										GEDi	32037395
6679	099-016	EYS	6		WT	CNV:chr6:64487648-64499367:3										GEDi	32037395
6679	099-016	EYS	6	64776241	TA	T		3.9485e-05		frameshift_variant	c.6714del	p.Ile2239SerfsTer17		DM:"Retinitis_pigmentosa"	Likely_pathogenic:Retinitis_Pigmentosa	GEDi	32037395
6692	003-035	CEP290	12	88514912	CAT	C		7.3326e-05	9.6981e-05	frameshift_variant	c.1219_1220del	p.Met407GlufsTer14		DM:"Leber_congenital_amaurosis"	Pathogenic/Likely_pathogenic:Joubert_syndrome_5|Meckel_syndrome_type_4	GEDi	32037395
6692	003-035	CEP290	12	88534755	C	G				missense_variant	c.158G>C	p.Arg53Thr	26.2			GEDi	32037395
6699	003-063	ADGRV1	5	90079653	A	T				splice_acceptor_variant&regulatory_region_variant&regulatory_region_variant	c.13434-2A>T		24.9			GEDi	32037395
6699	003-063	ADGRV1	5	90107055	ATTC	A		8.2235e-06	6.4558e-05	inframe_deletion	c.15983_15985del	p.Phe5328del			Likely_pathogenic:not_provided	GEDi	32037395
6704	099-002	USH2A	1	216420436	TC	T		0.00073702	0.00025877	frameshift_variant	c.2299del	p.Glu767SerfsTer21		DM:"Usher_syndrome_2a"	Pathogenic/Likely_pathogenic:Retinitis_pigmentosa|Retinal_dystrophy|Inborn_genetic_diseases|Usher_syndrome|Usher_syndrome	GEDi
6704	099-002	USH2A	1	216073536	G	A		1.6305e-05	6.4612e-05	missense_variant	c.7475C>T	p.Ser2492Leu	25.2	DM:"Retinitis_pigmentosa"	Conflicting_interpretations_of_pathogenicity:Retinitis_pigmentosa|not_specified	GEDi
6708	121-102	EYS	6	65707500	T	C		0.00080162	0.00074309	missense_variant	c.2234A>G	p.Asn745Ser	23.9	DM:"Retinitis_pigmentosa"	Uncertain_significance:not_specified|Retinitis_Pigmentosa	GEDi	32037395
6708	121-102	EYS	6	65301295	G	A		6.7327e-06		missense_variant	c.4465C>T	p.Pro1489Ser	0.001			GEDi	32037395
6710	121-258	USH2A	1	215847937	G	A		1.2218e-05		missense_variant	c.13316C>T	p.Thr4439Ile	27.5	DM:"Usher_syndrome_2"	Pathogenic/Likely_pathogenic:Retinitis_pigmentosa|Usher_syndrome	GEDi
6710	121-258	USH2A	1	216371876	C	A				stop_gained	c.3862G>T	p.Glu1288Ter	35			GEDi
6724	003-048	USH2A	1	216420436	TC	T		0.00073702	0.00025877	frameshift_variant	c.2299del	p.Glu767SerfsTer21		DM:"Usher_syndrome_2a"	Pathogenic/Likely_pathogenic:Retinitis_pigmentosa|Retinal_dystrophy|Inborn_genetic_diseases|Usher_syndrome|Usher_syndrome	GEDi
6724	003-048	USH2A	1	216496819	C	A				missense_variant	c.1547G>T	p.Gly516Val	33	DM?:"Usher_syndrome_2a"		GEDi
6725	099-025	PRPF3	1	150316692	C	T				missense_variant	c.1481C>T	p.Thr494Met	33	DM:"Retinitis_pigmentosa"	Pathogenic:Retinitis_pigmentosa_18	GEDi	32037395
6729	003-116	PRPF31	19	54629957	C	T		1.2316e-05		missense_variant	c.910C>T	p.Arg304Cys	35	DM:"Retinal_dystrophy"		GEDi	32037395
6735	121-055	TULP1	6	35473605	C	T		2.0305e-05		missense_variant&regulatory_region_variant	c.1025G>A	p.Arg342Gln	34	DM:"Retinitis_pigmentosa"		GEDi	32037395
6735	121-055	TULP1	6	35466243	G	T		8.6084e-05	3.2321e-05	splice_region_variant&intron_variant	c.1496-6C>A		11.61	DM?:"Retinitis_pigmentosa"	Likely_pathogenic:Retinitis_pigmentosa_14|not_provided	GEDi	32037395
6737	004-169	RPGR	X	38180279	C	G				splice_donor_variant	c.310+1G>C		24.7	DM:"Retinitis_pigmentosa_X-linked"	not_provided:not_provided	GEDi
6798	121-079	USH2A	1	216420436	TC	T		0.00073702	0.00025877	frameshift_variant	c.2299del	p.Glu767SerfsTer21		DM:"Usher_syndrome_2a"	Pathogenic/Likely_pathogenic:Retinitis_pigmentosa|Retinal_dystrophy|Inborn_genetic_diseases|Usher_syndrome|Usher_syndrome	GEDi
6798	121-079	USH2A	1	216270469	G	A		0.00076416	0.00035509	missense_variant	c.4714C>T	p.Leu1572Phe	26.8	DM?:"Usher_syndrome"	Conflicting_interpretations_of_pathogenicity:Retinitis_pigmentosa|Inborn_genetic_diseases|not_specified|not_provided	GEDi
6799	121-119	IFT140	16	1607935	C	A		6.091e-05		splice_donor_variant	c.2399+1G>T		28.5	DM:"Mainzer-Saldino_syndrome_/_Jeune_syndrome"	Pathogenic:Renal_dysplasia	GEDi	32037395
6799	121-119	IFT140	16	1570738	G	C		2.0488e-05		synonymous_variant	c.3525C>G	p.Thr1175=	5.206		Uncertain_significance:Renal_dysplasia	GEDi	32037395
6804	003-005	ADGRV1	5	90020777	C	T		4.1992e-06		stop_gained	c.9877C>T	p.Arg3293Ter	51	DM:"Usher_syndrome_2"	Pathogenic:Usher_syndrome	GEDi	32037395
6804	003-005	ADGRV1	5	90151630	CAT	C		6.1187e-05		frameshift_variant	c.17668_17669del	p.Met5890ValfsTer10		DM:"Usher_syndrome_2"	Pathogenic:not_provided	GEDi	32037395
6811	003-007	CRB1	1	197396856	A	T		5.2951e-05	9.6837e-05	stop_gained	c.2401A>T	p.Lys801Ter	32	DM:"Leber_congenital_amaurosis"	Pathogenic:Retinitis_pigmentosa_12|Leber_congenital_amaurosis_8|not_provided	GEDi	32037395
6811	003-007	CRB1	1	197396626	A	G		8.1355e-06		missense_variant	c.2171A>G	p.Tyr724Cys	23.5	DM:"Retinal_dystrophy_with_intraretinal_cystoid_spaces"		GEDi	32037395
6814	001-060	RHO	3	129247644	C	A				missense_variant	c.68C>A	p.Pro23His	28.8	DM:"Retinitis_pigmentosa"	Pathogenic:Retinitis_pigmentosa_4|not_provided	GEDi	32037395
6818	121-096	USH2A	1	215901574	C	T		9.3522e-05	0.00032296	stop_gained	c.11864G>A	p.Trp3955Ter	51	DM?:"Usher_syndrome_2"	Pathogenic:Hearing_impairment|Retinitis_pigmentosa|Congenital_sensorineural_hearing_impairment|Usher_syndrome	GEDi	32037395
6818	121-096	USH2A	1	216017840	T	C		1.2541e-05		splice_acceptor_variant	c.9056-2A>G		23.1	DM:"Retinitis_pigmentosa_autosomal_recessive"		GEDi	32037395
6872	121-053	PRPF31	19	54631449	TG	T				frameshift_variant&splice_region_variant	c.950del	p.Gly317AlafsTer4			Pathogenic:not_provided	GEDi
6885	099-028	PRPF31	19	54621776	C	T				stop_gained	c.118C>T	p.Gln40Ter	37			GEDi	32037395
6890	121-107	PRPF31	19	54632450	C	T				stop_gained	c.1165C>T	p.Gln389Ter	47			GEDi
6891	099-035	PDE6B	4	648678	G	A		8.1257e-06		splice_donor_variant	c.992+1G>A		24.5	DM:"Retinitis_pigmentosa_&_rod_cone_dystrophy"		GEDi
6891	099-035	PDE6B	4	619714	G	A		5.7029e-05	3.2321e-05	missense_variant	c.299G>A	p.Arg100His	33	DM:"Retinitis_pigmentosa"	Uncertain_significance:not_specified	GEDi
6894	121-134	NR2E3	15	72103930	C	T		3.0989e-05	6.4691e-05	missense_variant	c.226C>T	p.Arg76Trp	14.17	DM:"Enhanced_S_cone_syndrome"	Pathogenic:Enhanced_s-cone_syndrome	GEDi	32037395
6894	121-134	NR2E3	15	72104309	C	T		2.6919e-05	6.4775e-05	missense_variant	c.364C>T	p.Arg122Cys	12.84	DM:"Retinitis_pigmentosa_autosomal_recessive"	Likely_pathogenic:Retinitis_pigmentosa	GEDi	32037395
6913	001-139	RPGR	X		WT	CNV:chrX:38128166-38146857:0										GEDi	32037395
6920	003-021	ADGRV1	5	90103555	G	T		8.9531e-06		splice_donor_variant	c.14972+1G>T		23.8			GEDi
6920	003-021	ADGRV1	5	90041048	GCC	G				frameshift_variant	c.10736_10737del	p.Ala3579ValfsTer7		DM:"Usher_syndrome_2"		GEDi
6921	121-121	RHO	3	129251104	G	A				missense_variant	c.541G>A	p.Glu181Lys	28.6	DM:"Retinitis_pigmentosa"	Pathogenic/Likely_pathogenic:Retinitis_pigmentosa|Retinitis_pigmentosa_4	GEDi
6932	121-030	SNRNP200	2	96958828	C	T				missense_variant	c.2042G>A	p.Arg681His	35	DM:"Retinitis_pigmentosa_autosomal_dominant"	Pathogenic:Retinitis_pigmentosa	GEDi	32037395
6939	001-023	USH2A	1	215901574	C	T		9.3522e-05	0.00032296	stop_gained	c.11864G>A	p.Trp3955Ter	51	DM?:"Usher_syndrome_2"	Pathogenic:Hearing_impairment|Retinitis_pigmentosa|Congenital_sensorineural_hearing_impairment|Usher_syndrome	GEDi
6939	001-023	USH2A	1	215847683	T	C		4.0699e-06		missense_variant	c.13570A>G	p.Lys4524Glu	7.883			GEDi
6967	121-132	CNGB1	16	57954444	G	A				stop_gained	c.1648C>T	p.Gln550Ter	36			GEDi	32037395
6967	121-132	CNGB1	16	57935275	T	A		0.0011861	0.0015822	missense_variant&regulatory_region_variant	c.2957A>T	p.Asn986Ile	31	DM:"Retinitis_pigmentosa"	Conflicting_interpretations_of_pathogenicity:Retinitis_pigmentosa|not_specified|Retinitis_Pigmentosa	GEDi	32037395
6993	121-081	RHO	3	129249869	C	A				missense_variant	c.512C>A	p.Pro171Gln	25.3	DM:"Retinitis_pigmentosa"		GEDi
6996	004-159	CLRN1	3	150690369	C	T		8.1226e-06		missense_variant	c.127G>A	p.Gly43Arg	33		Likely_pathogenic:Usher_syndrome	GEDi	32037395
6996	004-159	CLRN1	3	150659512	A	T				missense_variant	c.290T>A	p.Ile97Asn	29.9			GEDi	32037395
7004	121-074	SNRNP200	2	96958828	C	T				missense_variant	c.2042G>A	p.Arg681His	35	DM:"Retinitis_pigmentosa_autosomal_dominant"	Pathogenic:Retinitis_pigmentosa	GEDi
7010	003-032	USH2A	1	215956104	A	G	HEMI	2.4399e-05	6.4608e-05	missense_variant	c.10561T>C	p.Trp3521Arg	26.2	DM:"Usher_syndrome_2"	Pathogenic/Likely_pathogenic:Usher_syndrome|Usher_syndrome	GEDi	32037395
7010	003-032	USH2A	1	215956104	A	G	HOM	2.4399e-05	6.4608e-05	missense_variant	c.10561T>C	p.Trp3521Arg	26.2	DM:"Usher_syndrome_2"	Pathogenic/Likely_pathogenic:Usher_syndrome|Usher_syndrome	GEDi	32037395
7014	121-051	PRPF31	19	54627943	C	T				stop_gained	c.763C>T	p.Gln255Ter	39	DM:"Retinitis_pigmentosa"		GEDi	32037395
7039	121-011	MAK	6	10791939	T	TTTTTTTTTTTTTTTTTTTTTTTTTTTTTTTTTTTTTTTTTTTTTTTTTTTTTTTGAGACGGAGTCTCGCTCTGTCGCCCAGGCTGGAGTGCAGTGGCGGGATCTCGGCTCACTGCAAGCTCCGCCTCCCGGGTTCACGCCATTCTCCTGCCTCAGCCTCCCAAGTAGCTAGGACTACAGGCGCCCGCCACTACGCCCGGCTATTTTTTGTAGTTTTAGTAGAGACGGGGTTTCACCGTTTTAGCCGGGATGGTCTCGATCTCCTGACCTCGTGATCCGCCCGCCTCGGCCTCCCAAAGTGCTGGGATTACAGGCGTGAGCCACCGCGCCCGGCCTCCTTTTTTCTTT	HOM									GEDi	32037395
7045	121-047	WDR19	4	39274631	G	A		4.2791e-06		missense_variant	c.3515G>A	p.Gly1172Glu	27.2			GEDi	32037395
7045	121-047	WDR19	4	39271611	C	T				missense_variant	c.3374C>T	p.Ala1125Val	34			GEDi	32037395
7055	003-020	USH2A	1	216496816	C	G	HOM	8.152e-06		missense_variant&splice_region_variant	c.1550G>C	p.Arg517Thr	28.4	DM?:"Usher_syndrome_2a"		GEDi	32037395
7065	121-112	USH2A	1	216373190	GA	G				frameshift_variant	c.3589del	p.Ser1197ProfsTer40		DM:"Usher_syndrome_2a"		GEDi
7065	121-112	USH2A	1	216420460	C	A		0.00094906	0.00093657	missense_variant	c.2276G>T	p.Cys759Phe	33	DM:"Retinitis_pigmentosa_recessive_no_hearing_loss"	Conflicting_interpretations_of_pathogenicity:Retinitis_pigmentosa|Retinal_dystrophy|Inborn_genetic_diseases|Usher_syndrome|Usher_syndrome	GEDi
7066	121-125	MAK	6	10791939	T	TTTTTTTTTTTTTTTTTTTTTTTTTTTTTTTTTTTTTTTTTTTTTTTTTTTTTTTGAGACGGAGTCTCGCTCTGTCGCCCAGGCTGGAGTGCAGTGGCGGGATCTCGGCTCACTGCAAGCTCCGCCTCCCGGGTTCACGCCATTCTCCTGCCTCAGCCTCCCAAGTAGCTAGGACTACAGGCGCCCGCCACTACGCCCGGCTATTTTTTGTAGTTTTAGTAGAGACGGGGTTTCACCGTTTTAGCCGGGATGGTCTCGATCTCCTGACCTCGTGATCCGCCCGCCTCGGCCTCCCAAAGTGCTGGGATTACAGGCGTGAGCCACCGCGCCCGGCCTCCTTTTTTCTTT	HOM									GEDi	32037395
7075	121-163	USH2A	1	215853720	T	C		8.1734e-05		splice_acceptor_variant	c.12067-2A>G		23.9	DM:"Usher_syndrome_2"	Pathogenic:Usher_syndrome	GEDi	32037395
7075	121-163	USH2A	1	215824058	G	T		3.6576e-05	6.4885e-05	missense_variant	c.14219C>A	p.Ala4740Asp	29.6	DM?:"Usher_syndrome_2"	Likely_pathogenic:not_provided	GEDi	32037395
7083	001-004	PRPF8	17	1556865	ACTT	A				inframe_deletion	c.6337_6339del	p.Lys2113del		DM:"Retinitis_pigmentosa"		GEDi
7090	121-027	USH2A	1	215848678	C	T	HOM	0.00057744	0.0003873	missense_variant	c.12575G>A	p.Arg4192His	24	DM?:"Retinitis_pigmentosa"	Conflicting_interpretations_of_pathogenicity:Retinitis_pigmentosa|Usher_syndrome	GEDi
7389	099-079	USH2A	1	216390780	CA	C				frameshift_variant	c.3105del	p.Cys1035TrpfsTer77				GEDi	32037395
7389	099-079	USH2A	1	215963510	C	T		0.00033355	0.00077469	missense_variant	c.10073G>A	p.Cys3358Tyr	28.8	DM:"Retinitis_pigmentosa_autosomal_recessive"	Pathogenic/Likely_pathogenic:Retinitis_pigmentosa|Usher_syndrome	GEDi	32037395
7510	121-058	PDE6B	4	655963	G	A		2.0729e-05		missense_variant	c.1655G>A	p.Arg552Gln	34	DM:"Retinitis_pigmentosa"		GEDi
7510	121-058	PDE6B	4	656951	T	C		4.062e-06		missense_variant	c.1895T>C	p.Phe632Ser	22.1	DM:"Retinitis_pigmentosa"		GEDi
11522	184-018	ADGRV1	5	90106048	A	G		6.4127e-05	0.00012932	splice_acceptor_variant	c.14973-2A>G		24.3		Pathogenic:Usher_syndrome	GEDi	32037395
11522	184-018	ADGRV1	5	89989946	CTG	C				frameshift_variant	c.7374_7375del	p.Glu2459GlyfsTer35			Pathogenic:Usher_syndrome	GEDi	32037395
11678	001-444	CEP290	12	88465562	CA	C		1.8197e-05		frameshift_variant	c.5850del	p.Phe1950LeufsTer15		DM:"Leber_congenital_amaurosis"	Likely_pathogenic:Meckel_syndrome_type_4	GEDi	32037395
11678	001-444	CEP290	12	88462295	T	C		5.7251e-06		splice_region_variant&intron_variant	c.6135+4A>G		10.31			GEDi	32037395
11718	121-360	USH2A	1	215848021	A	G				missense_variant	c.13232T>C	p.Leu4411Pro	28.2			GEDi	32037395
11718	121-360	USH2A	1	215848678	C	T		0.00057744	0.0003873	missense_variant	c.12575G>A	p.Arg4192His	24	DM?:"Retinitis_pigmentosa"	Conflicting_interpretations_of_pathogenicity:Retinitis_pigmentosa|Usher_syndrome	GEDi	32037395
13859	121-412	PDE6A	5	149294505	C	T		2.8431e-05	3.2375e-05	splice_donor_variant	c.998+1G>A		26.4	DM:"Retinitis_pigmentosa"		GEDi	32037395
13859	121-412	PDE6A	5	149323933	G	T		0.00016249	6.4658e-05	missense_variant	c.304C>A	p.Arg102Ser	25.1	DM:"Retinitis_pigmentosa"	Conflicting_interpretations_of_pathogenicity:not_specified|Retinitis_Pigmentosa	GEDi	32037395
14073	121-428	NR2E3	15	72104171	G	A		2.0344e-05		non_coding_transcript_exon_variant	c.311G>A	p.Arg104Gln	31	DM:"Enhanced_S_cone_syndrome"	Likely_pathogenic:Retinal_dystrophy	GEDi	32037395
14142	184-031	ADGRV1	5	90449058	AG	A		1.2731e-05		frameshift_variant	c.18646del	p.Ala6216HisfsTer13				GEDi	32037395
14142	184-031	ADGRV1	5	90106507	G	GT				frameshift_variant	c.15431dup	p.Ala5145SerfsTer3				GEDi	32037395
14183	121-441	IMPG2	3	100961745	G	A	HOM			missense_variant	c.2809C>T	p.Pro937Ser	28.5			GEDi
14288	121-453	USH2A	1	215963510	C	T		0.00033355	0.00077469	missense_variant	c.10073G>A	p.Cys3358Tyr	28.8	DM:"Retinitis_pigmentosa_autosomal_recessive"	Pathogenic/Likely_pathogenic:Retinitis_pigmentosa|Usher_syndrome	GEDi
14288	121-453	USH2A	1	215807910	A	G				missense_variant	c.15188T>C	p.Leu5063Pro	31			GEDi
14405	039-126	NR2E3	15	72103821	A	C		0.00051222	0.00042115	splice_acceptor_variant&non_coding_transcript_variant	c.119-2A>C		17.89	DM:"Enhanced_S_cone_syndrome"	Pathogenic/Likely_pathogenic:Retinal_dystrophy|Retinitis_pigmentosa_37|not_specified|NR2E3-Related_Disorders|not_provided	GEDi
14405	039-126	NR2E3	15	72105748	C	A		2.9234e-05		missense_variant	c.767C>A	p.Ala256Glu	20.6	DM:"Enhanced_S_cone_syndrome"	Likely_pathogenic:Retinal_dystrophy	GEDi
14566	002-018	KLHL7	7	23180394	G	A				missense_variant	c.449G>A	p.Ser150Asn	23.3	DM:"Retinitis_pigmentosa"	Pathogenic:Retinitis_pigmentosa_42	GEDi
14621	039-151	PRPF31	19		WT	CNV:chr19:54624910-54635397:1										GEDi	32037395
14665	039-157	CLRN1	3	150690352	A	C	HOM	0.00026397		missense_variant	c.144T>G	p.Asn48Lys	25	DM:"Usher_syndrome_3a"	Conflicting_interpretations_of_pathogenicity:Retinitis_pigmentosa|Usher_syndrome	GEDi
14753	039-169	EYS	6	64430583	A	T	HOM	6.7572e-06	3.2577e-05	missense_variant	c.9344T>A	p.Val3115Asp	26.1			GEDi	32037395
14808	121-515	USH2A	1	215956140	T	A		4.065e-06		stop_gained	c.10525A>T	p.Lys3509Ter	44	DM:"Retinitis_pigmentosa"		GEDi
14808	121-515	USH2A	1	216420460	C	A		0.00094906	0.00093657	missense_variant	c.2276G>T	p.Cys759Phe	33	DM:"Retinitis_pigmentosa_recessive_no_hearing_loss"	Conflicting_interpretations_of_pathogenicity:Retinitis_pigmentosa|Retinal_dystrophy|Inborn_genetic_diseases|Usher_syndrome|Usher_syndrome	GEDi
14855	003-273	FLVCR1	1	213056785	G	A	HOM	0.00022803	0.00038752	splice_region_variant&intron_variant	c.1092+5G>A		17.49	DM:"Retinitis_pigmentosa"	Conflicting_interpretations_of_pathogenicity:not_provided	GEDi	32037395
14922	003-215	PRPF31	19		WT	CNV:chr19_54618540_54631587:1										GEDi
15006	039-188	RPE65	1	68903896	A	G		6.9079e-05	6.4562e-05	missense_variant	c.1102T>C	p.Tyr368His	24.3	DM:"Retinitis_pigmentosa"	Pathogenic:Leber_congenital_amaurosis_2|Retinitis_pigmentosa_20|RPE65-Related_Disorders|not_provided	GEDi	32037395
15006	039-188	RPE65	1	68906562	A	G		1.22e-05		missense_variant	c.617T>C	p.Ile206Thr	27.5			GEDi	32037395
15012	184-163	ADGRV1	5	89986808	C	T		4.8784e-05	6.4587e-05	stop_gained	c.6901C>T	p.Gln2301Ter	42	DM:"Usher_syndrome_2"	Pathogenic/Likely_pathogenic:Usher_syndrome|Usher_syndrome	GEDi	32037395
15012	184-163	ADGRV1	5	90002193	C	CAACA				frameshift_variant	c.8713_8716dup	p.Ile2906LysfsTer6		DM:"Usher_syndrome_2"	Pathogenic:Usher_syndrome	GEDi	32037395
15201	121-727	CNGB1	16	57938764	G	T		4.0621e-06	3.2308e-05	stop_gained	c.2508C>A	p.Tyr836Ter	47	DM:"Retinitis_pigmentosa"	Pathogenic:not_provided	GEDi	32037395
15201	121-727	CNGB1	16	57935275	T	A		0.0011861	0.0015822	missense_variant&regulatory_region_variant	c.2957A>T	p.Asn986Ile	31	DM:"Retinitis_pigmentosa"	Conflicting_interpretations_of_pathogenicity:Retinitis_pigmentosa|not_specified|Retinitis_Pigmentosa	GEDi	32037395
15203	121-544	DHDDS	1	26764719	A	G	HOM	0.00022333	0.00016144	missense_variant	c.124A>G	p.Lys42Glu	28.7	DM:"Retinitis_pigmentosa_autosomal_recessive"	Pathogenic:Retinitis_pigmentosa_59	GEDi	32037395
15209	121-546	USH2A	1	216420436	TC	T		0.00073702	0.00025877	frameshift_variant	c.2299del	p.Glu767SerfsTer21		DM:"Usher_syndrome_2a"	Pathogenic/Likely_pathogenic:Retinitis_pigmentosa|Retinal_dystrophy|Inborn_genetic_diseases|Usher_syndrome|Usher_syndrome	GEDi	32037395
15209	121-546	USH2A	1	216370043	G	A		4.0764e-06		missense_variant	c.4103C>T	p.Pro1368Leu	25.5			GEDi	32037395
15221	003-220	USH2A	1	216462717	G	A		2.0317e-05		stop_gained	c.1876C>T	p.Arg626Ter	39	DM:"Usher_syndrome_2a"	Pathogenic:Usher_syndrome	GEDi
15221	003-220	USH2A	1	216420460	C	A		0.00094906	0.00093657	missense_variant	c.2276G>T	p.Cys759Phe	33	DM:"Retinitis_pigmentosa_recessive_no_hearing_loss"	Conflicting_interpretations_of_pathogenicity:Retinitis_pigmentosa|Retinal_dystrophy|Inborn_genetic_diseases|Usher_syndrome|Usher_syndrome	GEDi
15285	184-059	USH2A	1	216040360	C	T		4.0632e-06		stop_gained	c.8834G>A	p.Trp2945Ter	55	DM:"Usher_syndrome_2"		GEDi	32037395
15285	184-059	USH2A	1	216380742	TTG	T			3.2298e-05	frameshift_variant	c.3187_3188del	p.Gln1063SerfsTer15		DM:"Usher_syndrome_2a"	Pathogenic:Usher_syndrome|Usher_syndrome	GEDi	32037395
15315	004-235	RP1	8	55538721	ATAAAT	A				frameshift_variant	c.2285_2289del	p.Leu762TyrfsTer17		DM:"Retinitis_pigmentosa"	Pathogenic:Retinitis_pigmentosa|Retinitis_pigmentosa_1	GEDi
15323	039-209	USH2A	1	216420460	C	A		0.00094906	0.00093657	missense_variant	c.2276G>T	p.Cys759Phe	33	DM:"Retinitis_pigmentosa_recessive_no_hearing_loss"	Conflicting_interpretations_of_pathogenicity:Retinitis_pigmentosa|Retinal_dystrophy|Inborn_genetic_diseases|Usher_syndrome|Usher_syndrome	GEDi	32037395
15323	039-209	USH2A	1	216251497	G	T				missense_variant	c.5506C>A	p.Pro1836Thr	23.6			GEDi	32037395
15329	039-207	USH2A	1	216420436	TC	T		0.00073702	0.00025877	frameshift_variant	c.2299del	p.Glu767SerfsTer21		DM:"Usher_syndrome_2a"	Pathogenic/Likely_pathogenic:Retinitis_pigmentosa|Retinal_dystrophy|Inborn_genetic_diseases|Usher_syndrome|Usher_syndrome	GEDi	32037395
15329	039-207	USH2A	1	215960057	C	T		2.8448e-05	0.00012913	missense_variant	c.10342G>A	p.Glu3448Lys	32	DM:"Retinitis_pigmentosa_autosomal_recessive"	Conflicting_interpretations_of_pathogenicity:Retinitis_pigmentosa|Usher_syndrome	GEDi	32037395
15332	003-228	USH2A	1	216011357	GGT	G		4.0639e-05	9.6893e-05	frameshift_variant	c.9345_9346del	p.Pro3116HisfsTer13		DM:"Usher_syndrome_2"	Likely_pathogenic:Usher_syndrome	GEDi
15332	003-228	USH2A	1	215848960	T	C		1.2243e-05		splice_acceptor_variant	c.12295-2A>G		21		Pathogenic:Usher_syndrome	GEDi
15346	121-586	USH2A	1	216420436	TC	T		0.00073702	0.00025877	frameshift_variant	c.2299del	p.Glu767SerfsTer21		DM:"Usher_syndrome_2a"	Pathogenic/Likely_pathogenic:Retinitis_pigmentosa|Retinal_dystrophy|Inborn_genetic_diseases|Usher_syndrome|Usher_syndrome	GEDi	32037395
15346	121-586	USH2A	1	215853640	C	T		9.765e-05	0.0004203	missense_variant	c.12145G>A	p.Ala4049Thr	34	DM:"Retinitis_pigmentosa"	Conflicting_interpretations_of_pathogenicity:Retinitis_pigmentosa|not_specified	GEDi	32037395
15366	121-599	SNRNP200	2	96961276	G	A	HOM	3.2606e-05	3.2308e-05	missense_variant	c.1792C>T	p.Arg598Cys	35			GEDi	32037395
15367	004-263	RPGR	X	38156572	AAG	A				frameshift_variant	c.1377_1378del	p.Leu460IlefsTer2		DM:"Retinitis_pigmentosa_X-linked"	not_provided:not_provided	GEDi	32037395
15375	003-234	USH2A	1	215972408	A	G		4.0682e-06	3.2277e-05	missense_variant	c.9799T>C	p.Cys3267Arg	31	DM:"Usher_syndrome_2"	Likely_pathogenic:Usher_syndrome	GEDi
15375	003-234	USH2A	1	216595410	T	C		4.0712e-06		missense_variant	c.269A>G	p.Tyr90Cys	21.5	DM:"Usher_syndrome_2"		GEDi
15381	121-588	EYS	6		WT	CNV:chr6:64694026-64694745:1										GEDi	32037395
15381	121-588	EYS	6	65596618	G	C				stop_gained	c.2964C>G	p.Tyr988Ter	36			GEDi	32037395
15400	001-433	RHO	3	129252559	T	C				stop_lost	c.1045T>C	p.Ter349GlnextTer51	22	DM?:"Retinitis_pigmentosa"		GEDi
15411	001-416	USH2A	1	215933128	C	T				stop_gained	c.11105G>A	p.Trp3702Ter	57	DM:"Usher_syndrome_2"	Likely_pathogenic:not_provided	GEDi	32037395
15411	001-416	USH2A	1	216420460	C	A		0.00094906	0.00093657	missense_variant	c.2276G>T	p.Cys759Phe	33	DM:"Retinitis_pigmentosa_recessive_no_hearing_loss"	Conflicting_interpretations_of_pathogenicity:Retinitis_pigmentosa|Retinal_dystrophy|Inborn_genetic_diseases|Usher_syndrome|Usher_syndrome	GEDi	32037395
15424	001-430	PRPF8	17	1554097	C	G				stop_lost	c.7007G>C	p.Ter2336SerextTer41	0.004			GEDi	32037395
15428	121-625	USH2A	1	216251430	C	T		1.2258e-05		splice_donor_variant	c.5572+1G>A		26.5	DM:"Retinitis_pigmentosa"		GEDi	32037395
15428	121-625	USH2A	1	216052380	G	C				missense_variant	c.8284C>G	p.Pro2762Ala	25.3	DM:"Retinitis_pigmentosa"	Likely_pathogenic:Retinitis_pigmentosa	GEDi	32037395
15429	121-643	RHO	3	129249869	C	G				missense_variant	c.512C>G	p.Pro171Arg	24.5			GEDi	32037395
15463	004-257	RHO	3	129251095	T	C				missense_variant&splice_region_variant	c.532T>C	p.Tyr178His	24.2			GEDi	32037395
15468	001-422	PRPF31	19		WT	CNV:chr19:54618540-54635397:1										GEDi	32037395
15523	001-465	USH2A	1	215955424	AG	A				frameshift_variant	c.10699del	p.Leu3567Ter				GEDi	32037395
15523	001-465	USH2A	1	215848961	A	T		8.1685e-06	0.00012915	splice_region_variant&intron_variant	c.12295-3T>A		3.868	DM?:"Usher_syndrome_2"	Conflicting_interpretations_of_pathogenicity:Usher_syndrome	GEDi	32037395
15539	121-623	EYS	6		WT	CNV:chr6:64472104-64574501:0	HOM									GEDi	32037395
15557	121-616	USH2A	1		WT	CNV:chr1:216251181-216251953:1										GEDi	32037395
15557	121-616	USH2A	1	215848728	C	A				missense_variant	c.12525G>T	p.Trp4175Cys	34			GEDi	32037395
15562	001-427	KLHL7	7	23180417	T	C				missense_variant	c.472T>C	p.Cys158Arg	24			GEDi	32037395
15570	003-247	USH2A	1		WT	CNV:chr1:216465267-216501274:1										GEDi	32037395
15570	003-247	USH2A	1	215956104	A	G		2.4399e-05	6.4608e-05	missense_variant	c.10561T>C	p.Trp3521Arg	26.2	DM:"Usher_syndrome_2"	Pathogenic/Likely_pathogenic:Usher_syndrome|Usher_syndrome	GEDi	32037395
15586	006-009	RPGR	X	38150270	ATG	A				frameshift_variant	c.1512_1513del	p.Ile505HisfsTer7		DM:"Retinitis_pigmentosa_X-linked"	not_provided:not_provided	GEDi
15615	001-437	PRPH2	6	42689959	TC	T				frameshift_variant	c.113del	p.Gly38AspfsTer4		DM:"Foveamacular_dystrophy_adult_onset"	Pathogenic:Macular_dystrophy	GEDi	32037395
15737	121-708	IFT140	16	1636277	C	T		3.7078e-05	6.4604e-05	splice_acceptor_variant	c.1010-1G>A		24		Pathogenic:Jeune_thoracic_dystrophy|not_provided	GEDi
15737	121-708	IFT140	16	1642573	A	C		8.1299e-05		missense_variant	c.386T>G	p.Leu129Trp	25.3		Uncertain_significance:not_specified	GEDi
19033	121-756	SDCCAG8	1	243468435	C	T	HOM	0.00012585	6.496e-05	intron_variant	c.740+356C>T		0.311	DM:"Retinal-renal_ciliopathy"	Pathogenic:Bardet-Biedl_syndrome_16	WES	34906470
19346	184-147	USH2A	1	216420436	TC	T		0.00073702	0.00025877	frameshift_variant	c.2299del	p.Glu767SerfsTer21		DM:"Usher_syndrome_2a"	Pathogenic/Likely_pathogenic:Retinitis_pigmentosa|Retinal_dystrophy|Inborn_genetic_diseases|Usher_syndrome|Usher_syndrome	GEDi
19346	184-147	USH2A	1	215847905	GAGAGTC	G		1.6309e-05	6.46e-05	inframe_deletion	c.13342_13347del	p.Asp4448_Ser4449del				GEDi
19410	039-390	USH2A	1	216498750	T	C		4.0696e-06		missense_variant	c.1040A>G	p.Asp347Gly	27.4	DM:"Usher_syndrome_2"		GEDi
19410	039-390	USH2A	1	216420190	C	T		0.0012148	0.00352	missense_variant	c.2546G>A	p.Cys849Tyr	29.5	DM:"Usher_syndrome_2"	Benign:not_specified	GEDi
19504	121-819	RHO	3	129252554	C	T		0	3.23e-05	missense_variant	c.1040C>T	p.Pro347Leu	34	DM:"Retinitis_pigmentosa"	Pathogenic/Likely_pathogenic:Retinitis_pigmentosa|Retinitis_pigmentosa_4|not_provided	GEDi
19544	121-865	CLN3	16		WT	CNV:chr16:28497412-28498244:1										GEDi	32037395
19544	121-865	CLN3	16	28500627	G	A		5.3155e-05	3.2296e-05	missense_variant	c.206C>T	p.Ser69Leu	16.85		Uncertain_significance:Neuronal_ceroid_lipofuscinosis|not_specified	GEDi	32037395
19586	121-839	MERTK	2		WT	CNV:chr2:112778749-112779408:0	HOM									GEDi	32037395
19860	039-433	RPGR	X	38182684	G	T				stop_gained	c.122C>A	p.Ser41Ter	38			GEDi	32037395
19981	184-113	USH2A	1	216420436	TC	T		0.00073702	0.00025877	frameshift_variant	c.2299del	p.Glu767SerfsTer21		DM:"Usher_syndrome_2a"	Pathogenic/Likely_pathogenic:Retinitis_pigmentosa|Retinal_dystrophy|Inborn_genetic_diseases|Usher_syndrome|Usher_syndrome	GEDi
19981	184-113	USH2A	1	216420460	C	A		0.00094906	0.00093657	missense_variant	c.2276G>T	p.Cys759Phe	33	DM:"Retinitis_pigmentosa_recessive_no_hearing_loss"	Conflicting_interpretations_of_pathogenicity:Retinitis_pigmentosa|Retinal_dystrophy|Inborn_genetic_diseases|Usher_syndrome|Usher_syndrome	GEDi
19997	003-325	USH2A	1	215955424	AG	A				frameshift_variant	c.10699del	p.Leu3567Ter				GEDi	32037395
19997	003-325	USH2A	1	216496888	T	C		8.1428e-06		missense_variant	c.1478A>G	p.Tyr493Cys	25.1			GEDi	32037395
22046	003-328	NR2E3	15	72103821	A	C		0.00051222	0.00042115	splice_acceptor_variant&non_coding_transcript_variant	c.119-2A>C		17.89	DM:"Enhanced_S_cone_syndrome"	Pathogenic/Likely_pathogenic:Retinal_dystrophy|Retinitis_pigmentosa_37|not_specified|NR2E3-Related_Disorders|not_provided	GEDi	32037395
22046	003-328	NR2E3	15	72105913	G	A		0.00039952	0.00075624	non_coding_transcript_exon_variant	c.932G>A	p.Arg311Gln	14.35		Pathogenic/Likely_pathogenic:Goldmann-Favre_syndrome|Enhanced_s-cone_syndrome|NR2E3-Related_Disorders|not_provided	GEDi	32037395
22106	039-410	RPGR	X	38145154	TCC	T				frameshift_variant	c.3096_3097del	p.Glu1033ArgfsTer45		DM:"X-linked_cone_dystrophy"	Pathogenic:Cone-rod_dystrophy	GEDi	32037395
22119	003-334	PRPF8	17	1554178	T	C				missense_variant	c.6926A>G	p.His2309Arg	25.3	DM:"Retinitis_pigmentosa"	Pathogenic:Retinitis_pigmentosa_13	GEDi	32037395
22428	002-026	RPGR	X	38156572	AAG	A				frameshift_variant	c.1377_1378del	p.Leu460IlefsTer2		DM:"Retinitis_pigmentosa_X-linked"	not_provided:not_provided	GEDi
22815	039-442	USH2A	1	216363621	CAG	C		4.0737e-06		frameshift_variant	c.4338_4339del	p.Cys1447GlnfsTer29		DM:"Usher_syndrome_2a"	Pathogenic:Usher_syndrome	GEDi
22815	039-442	USH2A	1	216420460	C	A		0.00094906	0.00093657	missense_variant	c.2276G>T	p.Cys759Phe	33	DM:"Retinitis_pigmentosa_recessive_no_hearing_loss"	Conflicting_interpretations_of_pathogenicity:Retinitis_pigmentosa|Retinal_dystrophy|Inborn_genetic_diseases|Usher_syndrome|Usher_syndrome	GEDi
22881	121-975	USH2A	1	216500960	C	T		2.4425e-05	3.2327e-05	missense_variant	c.821G>A	p.Arg274Gln	33	DM:"Usher_syndrome_2"	Uncertain_significance:not_specified	GEDi
22881	121-975	USH2A	1	216246463	C	T		9.3864e-05		missense_variant	c.5752G>A	p.Glu1918Lys	33	DM:"Retinal_dystrophy"	Uncertain_significance:not_specified	GEDi
25224	003-372	RPE65	1	68912429	A	G				missense_variant	c.209T>C	p.Phe70Ser	29.8			GEDi
25224	003-372	RPE65	1	68910304	A	T				missense_variant	c.405T>A	p.Asn135Lys	24.3			GEDi
25242	184-148	USH2A	1	216144062	C	A		8.1354e-06		stop_gained	c.6862G>T	p.Glu2288Ter	40	DM:"Usher_syndrome_2"	Pathogenic:Usher_syndrome	GEDi	32037395
25242	184-148	USH2A	1	216420436	TC	T		0.00073702	0.00025877	frameshift_variant	c.2299del	p.Glu767SerfsTer21		DM:"Usher_syndrome_2a"	Pathogenic/Likely_pathogenic:Retinitis_pigmentosa|Retinal_dystrophy|Inborn_genetic_diseases|Usher_syndrome|Usher_syndrome	GEDi	32037395
25266	121-1040	RPGR	X	38158334	C	A				stop_gained	c.1120G>T	p.Glu374Ter	34	DM:"Retinitis_pigmentosa_X-linked"	not_provided:not_provided	GEDi	32037395
25269	121-1036	USH2A	1	216420436	TC	T		0.00073702	0.00025877	frameshift_variant	c.2299del	p.Glu767SerfsTer21		DM:"Usher_syndrome_2a"	Pathogenic/Likely_pathogenic:Retinitis_pigmentosa|Retinal_dystrophy|Inborn_genetic_diseases|Usher_syndrome|Usher_syndrome	GEDi
25269	121-1036	USH2A	1	216348603	C	T		8.1557e-06	6.4595e-05	missense_variant	c.4618G>A	p.Asp1540Asn	25.6	DM?:"Retinitis_pigmentosa"	Likely_pathogenic:Retinitis_pigmentosa	GEDi
25316	003-387	USH2A	1	215824058	G	T	HOM	3.6576e-05	6.4885e-05	missense_variant	c.14219C>A	p.Ala4740Asp	29.6	DM?:"Usher_syndrome_2"	Likely_pathogenic:not_provided	GEDi	32037395
25374	001-591	RHO	3	129247749	C	G				missense_variant	c.173C>G	p.Thr58Arg	29.6	DM:"Retinitis_pigmentosa"	Pathogenic:Retinitis_pigmentosa_4	GEDi	32037395
25409	160-030	USH2A	1	215956215	G	A		2.8489e-05		stop_gained	c.10450C>T	p.Arg3484Ter	50	DM:"Usher_syndrome_2"	Likely_pathogenic:Usher_syndrome	GEDi	32037395
25409	160-030	USH2A	1	216498866	G	GTGGC		6.1141e-05	6.4641e-05	frameshift_variant	c.920_923dup	p.His308GlnfsTer16		DM:"Usher_syndrome_2a"	Pathogenic:Retinitis_pigmentosa|Usher_syndrome|Usher_syndrome	GEDi	32037395
25421	001-593	PRPF31	19	54629957	C	T		1.2316e-05		missense_variant	c.910C>T	p.Arg304Cys	35	DM:"Retinal_dystrophy"		GEDi	32037395
25437	039-473	PDE6A	5	149310680	G	A		3.2502e-05	6.4575e-05	stop_gained&regulatory_region_variant	c.769C>T	p.Arg257Ter	35	DM:"Retinitis_pigmentosa"	Pathogenic:Retinitis_pigmentosa|Retinitis_pigmentosa_43	GEDi	32037395
25437	039-473	PDE6A	5	149263074	C	T		5.2882e-05	3.2285e-05	missense_variant	c.2053G>A	p.Val685Met	34	DM:"Retinitis_pigmentosa"	Pathogenic:Retinitis_pigmentosa_43	GEDi	32037395
25439	001-592	USH2A	1	216498754	T	C				missense_variant	c.1036A>G	p.Asn346Asp	28			GEDi
25439	001-592	USH2A	1	215848678	C	T		0.00057744	0.0003873	missense_variant	c.12575G>A	p.Arg4192His	24	DM?:"Retinitis_pigmentosa"	Conflicting_interpretations_of_pathogenicity:Retinitis_pigmentosa|Usher_syndrome	GEDi
25456	003-392	EYS	6		WT	CNV:chr6:64791499-64792145:1										GEDi	32037395
25456	003-392	EYS	6	65707540	G	A				stop_gained	c.2194C>T	p.Gln732Ter	36	DM:"Retinitis_pigmentosa"	Pathogenic:Retinitis_pigmentosa_25	GEDi	32037395
25461	001-607	RHO	3	129249760	C	T				missense_variant	c.403C>T	p.Arg135Trp	34	DM:"Retinitis_pigmentosa"	Pathogenic:Retinitis_pigmentosa|Retinitis_punctata_albescens|Retinitis_pigmentosa_4|not_provided	GEDi
25462	121-1053	USH2A	1	216591960	CTT	C				frameshift_variant	c.545_546del	p.Lys182ArgfsTer33		DM:"Usher_syndrome_2a"		GEDi	32037395
25462	121-1053	USH2A	1	216064540	T	C			6.4558e-05	intron_variant	c.7595-2144A>G		13.89	DM:"Usher_syndrome_2"	Pathogenic/Likely_pathogenic:Usher_syndrome|Usher_syndrome	GEDi	32037395
25463	121-1076	EYS	6	64940493	C	T		0.00014287	0.00012926	missense_variant	c.6416G>A	p.Cys2139Tyr	29.5	DM:"Retinitis_pigmentosa"	Conflicting_interpretations_of_pathogenicity:Retinitis_pigmentosa_25|not_specified	GEDi	32037395
25463	121-1076	EYS	6	65098583	C	A				missense_variant&splice_region_variant	c.6078G>T	p.Gln2026His	25.5	DM:"Retinitis_pigmentosa"		GEDi	32037395
25479	121-1082	EYS	6	65300805	G	C		6.8241e-06		stop_gained	c.4955C>G	p.Ser1652Ter	43			GEDi
25479	121-1082	EYS	6	64430759	GAT	G				frameshift_variant	c.9166_9167del	p.Ile3056GlnfsTer6				GEDi
25488	003-397	USH2A	1	216465677	AG	A		2.4388e-05		frameshift_variant	c.1679del	p.Pro560LeufsTer31		DM:"Usher_syndrome_2a"	Pathogenic:Usher_syndrome	GEDi
25488	003-397	USH2A	1	216420436	TC	T		0.00073702	0.00025877	frameshift_variant	c.2299del	p.Glu767SerfsTer21		DM:"Usher_syndrome_2a"	Pathogenic/Likely_pathogenic:Retinitis_pigmentosa|Retinal_dystrophy|Inborn_genetic_diseases|Usher_syndrome|Usher_syndrome	GEDi
19936	121-1046	USH2A	1	216420460	C	A		0.00094906	0.00093657	missense_variant	c.2276G>T	p.Cys759Phe	33	DM:"Retinitis_pigmentosa_recessive_no_hearing_loss"	Conflicting_interpretations_of_pathogenicity:Retinitis_pigmentosa|Retinal_dystrophy|Inborn_genetic_diseases|Usher_syndrome|Usher_syndrome	GEDi
19936	121-1046	USH2A	1	216062399	G	C		8.195e-06		splice_region_variant&intron_variant	c.7595-3C>G		1.024	DM:"Usher_syndrome_2"	Likely_pathogenic:Usher_syndrome|Usher_syndrome	GEDi
15632	001-460	PRPF31	19	54625319	CTGAG	C				splice_donor_variant&coding_sequence_variant	c.322+4_322+7del			DM:"Retinitis_pigmentosa_autosomal_dominant"		GEDi	32037395
220	121-115	USH2A	1	215847878	AT	A		4e-06		frameshift_variant	c.13374del	p.Glu4458AspfsTer3		DM:"Usher_syndrome_2"	Pathogenic:Retinal_dystrophy|Usher_syndrome	GEDi
220	121-115	USH2A	1	216420460	C	A		0.000949	0.000937	missense_variant	c.2276G>T	p.Cys759Phe	33	DM:"Retinitis_pigmentosa_recessive_no_hearing_loss"	Conflicting_interpretations_of_pathogenicity:Retinitis_pigmentosa|Retinal_dystrophy|Inborn_genetic_diseases|Usher_syndrome|Usher_syndrome	GEDi
249	003-039	EYS	6		WT	CNV:chr6:65707165-65707905:0	HOM									GEDi	32037395
304	099-034	USH2A	1	216497582	C	A		4.0788e-05		missense_variant	c.1256G>T	p.Cys419Phe	34	DM:"Usher_syndrome_2a"	Pathogenic/Likely_pathogenic:Usher_syndrome|Usher_syndrome	GEDi
304	099-034	USH2A	1	216348603	C	T		8.1557e-06	6.4595e-05	missense_variant	c.4618G>A	p.Asp1540Asn	25.6	DM?:"Retinitis_pigmentosa"	Likely_pathogenic:Retinitis_pigmentosa	GEDi
419	121-200	CNGB1	16	57935275	T	A		0.001186	0.001582	missense_variant&regulatory_region_variant	c.2957A>T	p.Asn986Ile	31	DM:"Retinitis_pigmentosa"	Conflicting_interpretations_of_pathogenicity:Retinitis_pigmentosa|not_specified|Retinitis_Pigmentosa	GEDi
419	121-200	CNGB1	16	57949153	C	G				missense_variant&splice_region_variant	c.2304G>C	p.Lys768Asn	33			GEDi
562	003-052	EYS	6	66204896	AAC	A				frameshift_variant	c.406_407del	p.Val136Ter				GEDi
562	003-052	EYS	6	64574079	C	A		0	3.2279e-05	missense_variant&splice_region_variant	c.7228G>T	p.Ala2410Ser	22.6			GEDi
620	121-180	PRPF8	17	1554179	G	C				missense_variant	c.6925C>G	p.His2309Asp	29.1			WES	34906470
702	121-185	FLVCR1	1	213037134	T	C				missense_variant	c.806T>C	p.Leu269Pro	18.1			WES	34906470
702	121-185	FLVCR1	1	213056714	T	C				splice_region_variant&synonymous_variant	c.1026T>C	p.Gly342=	13.09			WES	34906470
709	121-168	PDE6A	5	149263074	C	T		5.3e-05	3.2e-05	missense_variant	c.2053G>A	p.Val685Met	34	DM:"Retinitis_pigmentosa"	Pathogenic:Retinitis_pigmentosa_43	GEDi	32037395
709	121-168	PDE6A	5	149275918	C	T		4e-06		splice_donor_variant	c.1620+1G>A		27.6			GEDi	32037395
1008	121-198	PRPF31	19	54631562	C	T				stop_gained	c.1060C>T	p.Arg354Ter	40	DM:"Retinitis_pigmentosa_autosomal_dominant"	Likely_pathogenic:Retinal_dystrophy	WES	34906470
1395	001-088	IMPDH1	7	128038575	T	C				missense_variant	c.967A>G	p.Lys323Glu	28.7	DM?:"Retinitis_pigmentosa"		GEDi	32037395
1896	121-034	USH2A	1	216498866	G	GTGGC		6.1141e-05	6.4641e-05	frameshift_variant	c.920_923dup	p.His308GlnfsTer16		DM:"Usher_syndrome_2a"	Pathogenic:Retinitis_pigmentosa|Usher_syndrome|Usher_syndrome	WES	34906470
1896	121-034	USH2A	1	215848961	A	T		8.1685e-06	0.00012915	splice_region_variant&intron_variant	c.12295-3T>A		3.868	DM?:"Usher_syndrome_2"	Conflicting_interpretations_of_pathogenicity:Usher_syndrome	WES	34906470
1942	121-095	CNGA1	4	47938971	G	A	HOM	4.883e-05	3.2294e-05	stop_gained	c.1747C>T	p.Arg583Ter	38	DM:"Retinitis_pigmentosa_autosomal_recessive"	Pathogenic/Likely_pathogenic:Retinitis_pigmentosa|Retinal_dystrophy	GEDi	32037395
1954	121-192	PRPF31	19		WT	CNV:chr19:54618539-54635397:1										GEDi	32037395
2017	121-172	PDE6B	4	647668	T	A	HOM	1.2e-05		missense_variant	c.739T>A	p.Phe247Ile	29.7	DM:"Retinitis_pigmentosa"	Conflicting_interpretations_of_pathogenicity:Retinitis_pigmentosa|Congenital_Stationary_Night_Blindness	GEDi	32037395
2047	121-061	BBS1	11	66297425	T	G				splice_donor_variant	c.1473+2T>G		23.4			WES	34906470
2047	121-061	BBS1	11	66287067	A	T		8.1268e-06		intron_variant	c.592-21A>T		9.072			WES	34906470
2172	121-146	EYS	6	65707474	C	T		4.6007e-05	3.2321e-05	splice_donor_variant	c.2259+1G>A		23.1	DM:"Retinitis_pigmentosa_autosomal_recessive"		GEDi	34906470
2172	121-146	EYS	6	64431515	T	TA		1.9767e-05		frameshift_variant	c.8411dup	p.Thr2805AsnfsTer7				GEDi	34906470
2308	121-094	RHO	3	129247629	G	A		7.7162e-05	6.4629e-05	missense_variant	c.53G>A	p.Gly18Asp	24.7	DM:"Retinitis_pigmentosa_pericentral"		GEDi	32037395
2374	121-207	REEP6	19	1495481	G	A	HOM	4.4823e-05	6.4612e-05	missense_variant	c.223G>A	p.Glu75Lys	28.3			GEDi	34906470
2403	121-045	USH2A	1	215990485	C	A		2.0415e-05		stop_gained	c.9424G>T	p.Gly3142Ter	49	DM:"Usher_syndrome_2"	Pathogenic:Inborn_genetic_diseases|Usher_syndrome	GEDi
2403	121-045	USH2A	1	215960057	C	T		2.8448e-05	0.00012913	missense_variant	c.10342G>A	p.Glu3448Lys	32	DM:"Retinitis_pigmentosa_autosomal_recessive"	Conflicting_interpretations_of_pathogenicity:Retinitis_pigmentosa|Usher_syndrome	GEDi
2849	003-061	FLVCR1	1	213056746	C	T		1.674e-05		missense_variant	c.1058C>T	p.Thr353Met	34			GEDi	32037395
2849	003-061	FLVCR1	1	213056785	G	A		0.00022803	0.00038752	splice_region_variant&intron_variant	c.1092+5G>A		17.49	DM:"Retinitis_pigmentosa"	Conflicting_interpretations_of_pathogenicity:not_provided	GEDi	32037395
3252	121-103	EYS	6	64430796	C	A				missense_variant	c.9131G>T	p.Trp3044Leu	27.9	DM:"Retinitis_pigmentosa_autosomal_recessive"		GEDi	32037395
3252	121-103	EYS	6	64430692	G	C		1.3e-05		missense_variant	c.9235C>G	p.Leu3079Val	22.7			GEDi	32037395
3383	121-142	RPGR	X	38145433	TCC	T				frameshift_variant	c.2817_2818del	p.Glu940ArgfsTer138				WES	34906470
3466	121-118	TOPORS	9	32541965	GTCTC	G			3.2348e-05	frameshift_variant	c.2554_2557del	p.Glu852GlnfsTer13		DM:"Retinitis_pigmentosa_autosomal_dominant"	Pathogenic:Retinitis_pigmentosa	WES	34906470
3611	121-179	USH2A	1	216348710	C	CT		1.2223e-05		frameshift_variant	c.4510dup	p.Arg1504LysfsTer26		DM:"Usher_syndrome_2a"	Pathogenic:Retinitis_pigmentosa|Usher_syndrome	GEDi	32037395
3611	121-179	USH2A	1	215972323	C	A				missense_variant	c.9884G>T	p.Cys3295Phe	35			GEDi	32037395
3621	121-099	USH2A	1	216498936	ATCTC	A				frameshift_variant&splice_region_variant	c.850_853del	p.Glu284PhefsTer51				GEDi	32037395
3621	121-099	USH2A	1	215848678	C	T		0.00057744	0.0003873	missense_variant	c.12575G>A	p.Arg4192His	24	DM?:"Retinitis_pigmentosa"	Conflicting_interpretations_of_pathogenicity:Retinitis_pigmentosa|Usher_syndrome	GEDi	32037395
3627	121-170	USH2A	1	216420436	TC	T		0.00073702	0.00025877	frameshift_variant	c.2299del	p.Glu767SerfsTer21		DM:"Usher_syndrome_2a"	Pathogenic/Likely_pathogenic:Retinitis_pigmentosa|Retinal_dystrophy|Inborn_genetic_diseases|Usher_syndrome|Usher_syndrome	GEDi	32037395
3627	121-170	USH2A	1	216369895	C	A				missense_variant&splice_region_variant	c.4251G>T	p.Gln1417His	23.3	DM:"Usher_syndrome_2a"		GEDi	32037395
3753	121-091	USH2A	1	215972262	G	T		4.0651e-06		stop_gained	c.9945C>A	p.Tyr3315Ter	43			GEDi
3753	121-091	USH2A	1	216420460	C	A		0.00094906	0.00093657	missense_variant	c.2276G>T	p.Cys759Phe	33	DM:"Retinitis_pigmentosa_recessive_no_hearing_loss"	Conflicting_interpretations_of_pathogenicity:Retinitis_pigmentosa|Retinal_dystrophy|Inborn_genetic_diseases|Usher_syndrome|Usher_syndrome	GEDi
3850	121-217	DHDDS	1	26764719	A	G	HOM	0.00022333	0.00016144	missense_variant	c.124A>G	p.Lys42Glu	28.7	DM:"Retinitis_pigmentosa_autosomal_recessive"	Pathogenic:Retinitis_pigmentosa_59	GEDi	32037395
3857	003-082	DFNB31	9	117266887	G	T	HOM			stop_gained&regulatory_region_variant	c.195C>A	p.Tyr65Ter	35			GEDi	32037395
3880	121-197	NMNAT1	1		WT	CNV:chr1:10003159-10044256:1										GEDi	34906470
3880	121-197	NMNAT1	1	10042553	G	A		5.2806e-05	3.2289e-05	missense_variant	c.634G>A	p.Val212Met	24	DM:"Leber_congenital_amaurosis"		GEDi	34906470
3922	003-065	CDHR1	10	85954517	A	G		1.7656e-05	6.4742e-05	start_lost&regulatory_region_variant	c.1A>G	p.Met1?	17.93		Uncertain_significance:not_specified	GEDi	32037395
3922	003-065	CDHR1	10	85956403	AG	A			3.2325e-05	frameshift_variant&splice_region_variant	c.295del	p.Glu99ArgfsTer16				GEDi	32037395
5011	121-369	USH2A	1	215901574	C	T		9.3522e-05	0.00032296	stop_gained	c.11864G>A	p.Trp3955Ter	51	DM?:"Usher_syndrome_2"	Pathogenic:Hearing_impairment|Retinitis_pigmentosa|Congenital_sensorineural_hearing_impairment|Usher_syndrome	GEDi
5011	121-369	USH2A	1	216420460	C	A		0.00094906	0.00093657	missense_variant	c.2276G>T	p.Cys759Phe	33	DM:"Retinitis_pigmentosa_recessive_no_hearing_loss"	Conflicting_interpretations_of_pathogenicity:Retinitis_pigmentosa|Retinal_dystrophy|Inborn_genetic_diseases|Usher_syndrome|Usher_syndrome	GEDi
5031	121-080	PRPF31	19	54631580	G	A		0.0002	0.000356	splice_region_variant&intron_variant	c.1073+5G>A		13			WES	34906470
5050	001-108	PRPF31	19		WT	CNV:chr19:54618539-54635397:1										GEDi	32037395
5120	001-657	PRPF31	19	54627231	CG	C				frameshift_variant	c.633del	p.Met212CysfsTer27				GEDi	32037395
5219	121-153	EYS	6		WT	CNV:6_65707378_65767718:0	HOM									WES	34906470
5377	121-124	USH2A	1	216420460	C	A		0.00094906	0.00093657	missense_variant	c.2276G>T	p.Cys759Phe	33	DM:"Retinitis_pigmentosa_recessive_no_hearing_loss"	Conflicting_interpretations_of_pathogenicity:Retinitis_pigmentosa|Retinal_dystrophy|Inborn_genetic_diseases|Usher_syndrome|Usher_syndrome	GEDi	32037395
5377	121-124	USH2A	1	215813942	C	T		3.6629e-05	0.0004217	missense_variant	c.14926G>A	p.Gly4976Ser	32			GEDi	32037395
5477	121-104	MAK	6	10791939	T	TTTTTTTTTTTTTTTTTTTTTTTTTTTTTTTTTTTTTTTTTTTTTTTTTTTTTTTGAGACGGAGTCTCGCTCTGTCGCCCAGGCTGGAGTGCAGTGGCGGGATCTCGGCTCACTGCAAGCTCCGCCTCCCGGGTTCACGCCATTCTCCTGCCTCAGCCTCCCAAGTAGCTAGGACTACAGGCGCCCGCCACTACGCCCGGCTATTTTTTGTAGTTTTAGTAGAGACGGGGTTTCACCGTTTTAGCCGGGATGGTCTCGATCTCCTGACCTCGTGATCCGCCCGCCTCGGCCTCCCAAAGTGCTGGGATTACAGGCGTGAGCCACCGCGCCCGGCCTCCTTTTTTCTTT	HOM									GEDi	26558903
5477	121-104	MAK	6	10830836	C	T		1.2187e-05		missense_variant	c.46G>A	p.Gly16Arg	33	DM:"Retinitis_pigmentosa"		GEDi	26558903
5556	121-092	USH2A	1	216420436	TC	T		0.00073702	0.00025877	frameshift_variant	c.2299del	p.Glu767SerfsTer21		DM:"Usher_syndrome_2a"	Pathogenic/Likely_pathogenic:Retinitis_pigmentosa|Retinal_dystrophy|Inborn_genetic_diseases|Usher_syndrome|Usher_syndrome	GEDi
5556	121-092	USH2A	1	216062399	G	C		8.195e-06		splice_region_variant&intron_variant	c.7595-3C>G		1.024	DM:"Usher_syndrome_2"	Likely_pathogenic:Usher_syndrome|Usher_syndrome	GEDi
5558	003-047	USH2A	1	216073517	AC	A		4.0742e-06		frameshift_variant	c.7493del	p.Ser2498MetfsTer30		DM:"Usher_syndrome_2"		GEDi
5558	003-047	USH2A	1	215960014	G	A				missense_variant&splice_region_variant	c.10385C>T	p.Thr3462Ile	12.08			GEDi
5612	121-120	EYS	6	64430631	ACGATATTTAC	A	HOM	0.000174	3.2325e-05	frameshift_variant	c.9286_9295del	p.Val3096LeufsTer28		DM:"Retinitis_pigmentosa_autosomal_recessive"	Pathogenic:Retinitis_pigmentosa_25	GEDi
5621	121-144	CNGA1	4	47938810	AC	A				frameshift_variant	c.1907del	p.Ser636IlefsTer19				GEDi	32037395
5621	121-144	CNGA1	4	47939000	T	C		4.0671e-06	3.2306e-05	missense_variant	c.1718A>G	p.Asp573Gly	26.6			GEDi	32037395
5628	001-106	RP1	8	55538585	C	T				stop_gained	c.2143C>T	p.Gln715Ter	34			GEDi	32037395
5666	003-086	USH2A	1	215844384	AGGACTGGATTGGATTTTCTAGGCTGAGTTGCTATTTGTCTTCTGTATAATTCG	A				frameshift_variant	c.14010_14062del	p.Glu4671AsnfsTer3				GEDi
5666	003-086	USH2A	1	216420460	C	A		0.00094906	0.00093657	missense_variant	c.2276G>T	p.Cys759Phe	33	DM:"Retinitis_pigmentosa_recessive_no_hearing_loss"	Conflicting_interpretations_of_pathogenicity:Retinitis_pigmentosa|Retinal_dystrophy|Inborn_genetic_diseases|Usher_syndrome|Usher_syndrome	GEDi
5674	121-165	RPGR	X	38170002	C	T				missense_variant	c.644G>A	p.Gly215Glu	26			GEDi	32037395
5675	121-174	USH2A	1		WT	CNV:chr1:216259802-216270805:1										GEDi	32037395
5675	121-174	USH2A	1	216420569	C	G		4.0994e-06		splice_acceptor_variant	c.2168-1G>C		25.8	DM:"Usher_syndrome_2a"		GEDi	32037395
5676	121-193	USH2A	1	215901561	TTG	T		4.0651e-06	3.2306e-05	frameshift_variant	c.11875_11876del	p.Gln3959AsnfsTer53		DM:"Usher_syndrome_2"	Pathogenic:Retinitis_pigmentosa|Usher_syndrome	GEDi	32037395
5676	121-193	USH2A	1	215848650	TC	T				frameshift_variant	c.12602del	p.Gly4201GlufsTer56				GEDi	32037395
5682	003-069	DHDDS	1	26764719	A	G	HOM	0.00022	0.00016	missense_variant	c.124A>G	p.Lys42Glu	28.7	DM:"Retinitis_pigmentosa_autosomal_recessive"	Pathogenic:Retinitis_pigmentosa_59	WES	34906470
5682	003-069	DHDDS	1	26764719	A	G	HOM	0.00022	0.00016	missense_variant	c.124A>G	p.Lys42Glu	28.7	DM:"Retinitis_pigmentosa_autosomal_recessive"	Pathogenic:Retinitis_pigmentosa_59	WES	34906470
5685	003-087	PCARE	2	29296208	A	T		4.064e-06		stop_gained	c.920T>A	p.Leu307Ter	36	DM:"Retinitis_pigmentosa_autosomal_recessive"		WES	34906470
5685	003-087	PCARE	2	29296169	CG	C		8.1255e-06		frameshift_variant	c.958del	p.Arg320AlafsTer3				WES	34906470
5695	003-071	USH2A	1	216498754	T	G		7.3253e-05	6.46e-05	missense_variant	c.1036A>C	p.Asn346His	26.6	DM:"Usher_syndrome_2a"	Pathogenic/Likely_pathogenic:Usher_syndrome	GEDi	32037395
5695	003-071	USH2A	1	216496976	G	A		4.0745e-06		missense_variant	c.1390C>T	p.Arg464Cys	35	DM?:"Usher_syndrome_2a"		GEDi	32037395
5702	003-084	CEP290	12	88449443	A	AT		0.00027628		frameshift_variant	c.6869dup	p.Asn2290LysfsTer6		DM:"Leber_congenital_amaurosis"	Pathogenic:Joubert_syndrome|Meckel-Gruber_syndrome|Nephronophthisis|Leber_congenital_amaurosis_10	GEDi	32037395
5702	003-084	CEP290	12	88494960	T	C			0.00012952	intron_variant	c.2991+1655A>G		2.337	DM:"Leber_congenital_amaurosis"	Pathogenic:Joubert_syndrome|Meckel-Gruber_syndrome|Nephronophthisis|Senior-Loken_syndrome_6|Joubert_syndrome_5|Leber_congenital_amaurosis_10|Meckel_syndrome_type_4|not_provided	GEDi	32037395
5712	121-186	RHO	3	129249760	C	T				missense_variant	c.403C>T	p.Arg135Trp	34	DM:"Retinitis_pigmentosa"	Pathogenic:Retinitis_pigmentosa|Retinitis_punctata_albescens|Retinitis_pigmentosa_4|not_provided	GEDi	32037395
5722	121-181	MAK	6	10803969	A	G	HOM	2.0309e-05		missense_variant	c.647T>C	p.Leu216Ser	31			GEDi	34906470
5726	003-085	PRPF31	19	54621720	G	GAAGCTATGGGGAGGAAGAAGAGGAGCCAGCGATCGAGGATGTGCAGGAGGAGACACAGCTGGATCTTTCCGGGGATTCAGTCAAGACCATCGCC				frameshift_variant	c.73_166dup	p.Asp56GlyfsTer33				WES
5733	099-074	USH2A	1	215901574	C	T		9.3522e-05	0.00032296	stop_gained	c.11864G>A	p.Trp3955Ter	51	DM?:"Usher_syndrome_2"	Pathogenic:Hearing_impairment|Retinitis_pigmentosa|Congenital_sensorineural_hearing_impairment|Usher_syndrome	GEDi	32037395
5733	099-074	USH2A	1	216420460	C	A		0.00094906	0.00093657	missense_variant	c.2276G>T	p.Cys759Phe	33	DM:"Retinitis_pigmentosa_recessive_no_hearing_loss"	Conflicting_interpretations_of_pathogenicity:Retinitis_pigmentosa|Retinal_dystrophy|Inborn_genetic_diseases|Usher_syndrome|Usher_syndrome	GEDi	32037395
5735	121-214	EYS	6	64791748	C	T	HOM	7.2919e-06		splice_donor_variant	c.6571+1G>A		25.1	DM:"Retinitis_pigmentosa"		WES	34906470
5735	121-214	EYS	6	64791748	C	T	HOM	7.2919e-06		splice_donor_variant	c.6571+1G>A		25.1	DM:"Retinitis_pigmentosa"		WES	34906470
5741	099-072	ABCA4	1	94486896	G	A		3.6556e-05		missense_variant&regulatory_region_variant	c.4918C>T	p.Arg1640Trp	34	DM:"Stargardt_disease"	Conflicting_interpretations_of_pathogenicity:Retinal_dystrophy|Stargardt_disease_1|Leber_congenital_amaurosis|not_specified|not_provided	GEDi
5741	099-072	ABCA4	1	94476377	C	T		0.0016047	0.0014879	missense_variant	c.5693G>A	p.Arg1898His	22.8	DM:"Macular_degeneration_age_related"	Conflicting_interpretations_of_pathogenicity:Stargardt_disease_1|Inborn_genetic_diseases|not_provided	GEDi
5743	121-230	SNRNP200	2	96953706	G	A		4.0615e-06		missense_variant&splice_region_variant	c.3260C>T	p.Ser1087Leu	33	DM:"Retinitis_pigmentosa_autosomal_dominant"	Pathogenic/Likely_pathogenic:Retinitis_pigmentosa|Retinitis_pigmentosa_33	GEDi	32037395
5748	001-099	RHO	3	129252559	T	C				stop_lost	c.1045T>C	p.Ter349GlnextTer51	22	DM?:"Retinitis_pigmentosa"		GEDi	32037395
5759	121-209	USH2A	1	216495251	G	A				stop_gained	c.1618C>T	p.Gln540Ter	35	DM:"Usher_syndrome"		GEDi
5759	121-209	USH2A	1	216061803	G	A		4.0689e-06		missense_variant	c.8188C>T	p.Pro2730Ser	25.5	DM:"Usher_syndrome"		GEDi
5765	003-096	USH2A	1	215901574	C	T		9.3522e-05	0.00032296	stop_gained	c.11864G>A	p.Trp3955Ter	51	DM?:"Usher_syndrome_2"	Pathogenic:Hearing_impairment|Retinitis_pigmentosa|Congenital_sensorineural_hearing_impairment|Usher_syndrome	GEDi
5765	003-096	USH2A	1	215848838	C	G				missense_variant	c.12415G>C	p.Gly4139Arg	27.6		Uncertain_significance:not_specified	GEDi
5774	121-286	USH2A	1	216166446	G	T	HOM	4.0678e-06		missense_variant	c.6721C>A	p.Pro2241Thr	28.5	DM:"Usher_syndrome_2"		GEDi
5777	001-156	USH2A	1	216172285	G	A				stop_gained	c.6601C>T	p.Gln2201Ter	43		Pathogenic:Usher_syndrome	GEDi	32037395
5777	001-156	USH2A	1	216370040	G	A		0.0001508	0.00016162	missense_variant	c.4106C>T	p.Ser1369Leu	7.59	DM:"Usher_syndrome_2a"	Uncertain_significance:not_specified	GEDi	32037395
5779	121-202	EYS	6		WT	CNV:chr6:66063100-66063760:1										GEDi	32037395
5779	121-202	EYS	6	66044888	T	G		2.0447e-05		missense_variant	c.1751A>C	p.Glu584Ala	15.18			GEDi	32037395
5787	121-238	USH2A	1	216166445	G	A		0		missense_variant	c.6722C>T	p.Pro2241Leu	29	DM:"Retinitis_pigmentosa"		WES	34906470
5787	121-238	USH2A	1	216370040	G	A		0.00015	0.00016	missense_variant	c.4106C>T	p.Ser1369Leu	7.59	DM:"Usher_syndrome_2a"	Uncertain_significance:not_specified	WES	34906470
5793	001-119	RP1	8	55539395	A	ATCTCC				frameshift_variant	c.2953_2954insTCTCC	p.Asn985IlefsTer30				GEDi	32037395
5793	001-119	RP1	8	55539396	A	C				missense_variant	c.2954A>C	p.Asn985Thr	11.37			GEDi	32037395
5795	121-188	SNRNP200	2	96962320	G	A				missense_variant	c.1625C>T	p.Ala542Val	24.5	DM:"Retinitis_pigmentosa_autosomal_dominant"		GEDi	32037395
5801	121-220	PRPH2	6	42689651	T	C				missense_variant	c.422A>G	p.Tyr141Cys	25.7	DM:"Retinitis_pigmentosa"	Pathogenic:Macular_dystrophy	WES	34906470
5803	121-178	USH2A	1	215901561	TTG	T		4.0651e-06	3.2306e-05	frameshift_variant	c.11875_11876del	p.Gln3959AsnfsTer53		DM:"Usher_syndrome_2"	Pathogenic:Retinitis_pigmentosa|Usher_syndrome	GEDi	32037395
5803	121-178	USH2A	1	215963510	C	T		0.00033355	0.00077469	missense_variant	c.10073G>A	p.Cys3358Tyr	28.8	DM:"Retinitis_pigmentosa_autosomal_recessive"	Pathogenic/Likely_pathogenic:Retinitis_pigmentosa|Usher_syndrome	GEDi	32037395
5806	121-244	WDR19	4	39187428	C	CTACT				frameshift_variant	c.89_90insTACT	p.Val31ThrfsTer6				GEDi	32037395
5806	121-244	WDR19	4	39254821	C	T		4.0763e-06		missense_variant	c.2785C>T	p.Arg929Cys	35			GEDi	32037395
5818	001-161	ABCA4	1	94502756	G	A		0.00042257	0.00012908	missense_variant	c.3758C>T	p.Thr1253Met	26.4	DM:"Fundus_flavimaculatus"	Likely_pathogenic:Stargardt_disease_1|not_provided	GEDi	32037395
5818	001-161	ABCA4	1	94473807	C	T		0.0048045	0.0035207	missense_variant	c.5882G>A	p.Gly1961Glu	33	DM:"Macular_degeneration_age_related"	Pathogenic/Likely_pathogenic:MACULAR_DEGENERATION	GEDi	32037395
5856	121-239	PDE6B	4	650661	A	G		4.0829e-06		splice_acceptor_variant	c.1108-2A>G		22.8			WES	34906470
5856	121-239	PDE6B	4	654368	T	C		6.5068e-05		missense_variant	c.1580T>C	p.Leu527Pro	26.4	DM:"Retinitis_pigmentosa"	Likely_pathogenic:Retinitis_pigmentosa|not_provided	WES	34906470
5869	121-001	EYS	6	64431271	TTCTGCATG	T		0.00079008	0.00090486	frameshift_variant	c.8648_8655del	p.Thr2883LysfsTer4		DM:"Retinitis_pigmentosa"		GEDi
5869	121-001	EYS	6	65655686	C	T		3.3796e-05	6.4721e-05	missense_variant&splice_region_variant	c.2381G>A	p.Arg794Gln	13.87			GEDi
5908	121-007	RPGR	X	38145473	CCT	C				frameshift_variant	c.2777_2778del	p.Glu926GlyfsTer152				WES	34906470
5933	121-090	CYP4V2	4		WT	CNV:chr4:187112411-187113436:0	HOM									GEDi
5971	001-027	RPGR	X	38182159	C	T				missense_variant	c.194G>A	p.Gly65Asp	27.9	DM?:"Retinitis_pigmentosa_X-linked"		GEDi	32037395
5982	121-083	USH2A	1	216498866	G	GTGGC		6.1141e-05	6.4641e-05	frameshift_variant	c.920_923dup	p.His308GlnfsTer16		DM:"Usher_syndrome_2a"	Pathogenic:Retinitis_pigmentosa|Usher_syndrome|Usher_syndrome	WES	34906470
5982	121-083	USH2A	1	215963510	C	T		0.00033355	0.00077469	missense_variant	c.10073G>A	p.Cys3358Tyr	28.8	DM:"Retinitis_pigmentosa_autosomal_recessive"	Pathogenic/Likely_pathogenic:Retinitis_pigmentosa|Usher_syndrome	WES	34906470
5983	121-065	DHDDS	1	26764719	A	G	HOM	0.00022333	0.00016144	missense_variant	c.124A>G	p.Lys42Glu	28.7	DM:"Retinitis_pigmentosa_autosomal_recessive"	Pathogenic:Retinitis_pigmentosa_59	WES	34906470
5983	121-065	DHDDS	1	26764719	A	G	HOM	0.00022333	0.00016144	missense_variant	c.124A>G	p.Lys42Glu	28.7	DM:"Retinitis_pigmentosa_autosomal_recessive"	Pathogenic:Retinitis_pigmentosa_59	WES	34906470
6005	121-066	PRPF31	19		WT	CNV:19_54613337_54619275:1										WES	34906470
6013	121-093	ADAMTS18	16		WT	CNV:chr16:77468453-77469276:0	HOM									GEDi
6019	003-017	PRCD	17	74536287	C	T	HOM	2.2095e-05		stop_gained&regulatory_region_variant	c.64C>T	p.Arg22Ter	37	DM:"Retinitis_pigmentosa"	Pathogenic:Retinitis_pigmentosa_36	GEDi
6039	121-287	PDE6B	4	619714	G	A		5.7029e-05	3.2321e-05	missense_variant	c.299G>A	p.Arg100His	33	DM:"Retinitis_pigmentosa"	Uncertain_significance:not_specified	WES	34906470
6039	121-287	PDE6B	4	619800	G	A		1.4657e-05		missense_variant	c.385G>A	p.Glu129Lys	33			WES	34906470
6044	003-046	CERKL	2	182468624	TA	T				frameshift_variant	c.420del	p.Ile141LeufsTer3		DM:"Retinitis_pigmentosa"	Pathogenic:Retinitis_pigmentosa_26	WES	34906470
6044	003-046	CERKL	2	182423344	G	A		0.00035034	0.00025867	stop_gained	c.847C>T	p.Arg283Ter	28.6	DM:"Retinitis_pigmentosa"	Pathogenic:Retinitis_pigmentosa|Retinal_dystrophy|Retinitis_pigmentosa_26|Retinitis_Pigmentosa	WES	34906470
6049	121-116	PDE6B	4	658734	G	A		6.5004e-05		splice_donor_variant	c.2193+1G>A		24.4	DM:"Retinitis_pigmentosa"	Pathogenic:Retinitis_pigmentosa|Retinitis_pigmentosa_40	WES	34906470
6049	121-116	PDE6B	4	657592	C	T		2.041e-05	3.2329e-05	stop_gained&regulatory_region_variant	c.1954C>T	p.Gln652Ter	42	DM?:"Retinal_degeneration"		WES	34906470
6065	121-166	PDE6B	4	628532	CCCAT	C				frameshift_variant	c.537_540del	p.Ile180Ter				WES	34906470
6065	121-166	PDE6B	4	656356	G	T		4.065e-06		missense_variant	c.1781G>T	p.Gly594Val	27.6		Uncertain_significance:not_specified	WES	34906470
6087	121-128	USH2A	1	216405479	C	T		4.1119e-06		splice_acceptor_variant	c.2810-1G>A		25.1			WES	34906470
6087	121-128	USH2A	1	215963510	C	T		0.00033355	0.00077469	missense_variant	c.10073G>A	p.Cys3358Tyr	28.8	DM:"Retinitis_pigmentosa_autosomal_recessive"	Pathogenic/Likely_pathogenic:Retinitis_pigmentosa|Usher_syndrome	WES	34906470
6098	121-182	EYS	6		WT	CNV:chr6:64791498-64792145:1										GEDi	32037395
6098	121-182	EYS	6		WT	CNV:chr6:65611749-65656116:1										GEDi	32037395
6138	121-1095	CNGB1	16	57949173	G	A		4.0658e-06	3.231e-05	missense_variant	c.2284C>T	p.Arg762Cys	34	DM:"Retinitis_pigmentosa"		GEDi
6138	121-1095	CNGB1	16	57935275	T	A		0.0011861	0.0015822	missense_variant&regulatory_region_variant	c.2957A>T	p.Asn986Ile	31	DM:"Retinitis_pigmentosa"	Conflicting_interpretations_of_pathogenicity:Retinitis_pigmentosa|not_specified|Retinitis_Pigmentosa	GEDi
6141	121-164	CLN3	16	28488941	G	A		6.1181e-05	3.2314e-05	missense_variant	c.1213C>T	p.Arg405Trp	34	DM:"Retinitis_pigmentosa"	Conflicting_interpretations_of_pathogenicity:Retinitis_pigmentosa|Neuronal_ceroid_lipofuscinosis|not_specified	WES	34906470
6141	121-164	CLN3	16		WT	CNV:16_28497571_28498069:1										WES	34906470
6150	121-157	CRX	19		WT	CNV:19_48304403_48389670:1										WES	34906470
6192	121-171	USH2A	1	216498866	G	GTGGC		6.1e-05	6.5e-05	frameshift_variant	c.920_923dup	p.His308GlnfsTer16		DM:"Usher_syndrome_2a"	Pathogenic:Retinitis_pigmentosa|Usher_syndrome|Usher_syndrome	GEDi	32037395
6192	121-171	USH2A	1	215963510	C	T		0.000334	0.000775	missense_variant	c.10073G>A	p.Cys3358Tyr	28.8	DM:"Retinitis_pigmentosa_autosomal_recessive"	Pathogenic/Likely_pathogenic:Retinitis_pigmentosa|Usher_syndrome	GEDi	32037395
6202	003-109	CEP290	12		WT	CNV:chr12:88508606-88512779:0	HOM									GEDi
6222	004-132	RPGR	X	38145731	CCCCTT	C				frameshift_variant	c.2516_2520del	p.Glu839GlyfsTer238		DM:"Retinitis_pigmentosa_X-linked"		WES	34906470
6248	121-205	USH2A	1	216498754	T	G		7.3253e-05	6.46e-05	missense_variant	c.1036A>C	p.Asn346His	26.6	DM:"Usher_syndrome_2a"	Pathogenic/Likely_pathogenic:Usher_syndrome	WES	34906470
6248	121-205	USH2A	1	216465544	A	G				missense_variant	c.1813T>C	p.Cys605Arg	25.3	DM:"Retinitis_pigmentosa"	Uncertain_significance:not_specified	WES	34906470
6251	001-124	RHO	3	129249869	C	T				missense_variant	c.512C>T	p.Pro171Leu	26.1	DM:"Retinitis_pigmentosa"		GEDi	32037395
6255	001-104	RPGR	X	38147293	TTC	T				splice_acceptor_variant&coding_sequence_variant	c.1573-1_1573del					GEDi	32037395
6255	001-104	RPGR	X	38147290	TG	T				frameshift_variant	c.1576del	p.Gln526AsnfsTer7				GEDi	32037395
6260	121-222	EYS	6		WT	CNV:6_66053834_66205984:1										WES	34906470
6260	121-222	EYS	6	65300250	C	G		0.00399	0.00252	missense_variant	c.5510G>C	p.Trp1837Ser	23.5	DM?:"Retinitis_pigmentosa_autosomal_recessive/Leber_congenital_amaurosis"	Conflicting_interpretations_of_pathogenicity:Retinitis_pigmentosa|not_specified|Retinitis_Pigmentosa	WES	34906470
6263	004-142	MT-ATP6	M	8993	T	G				missense_variant	c.467T>G	p.Leu156Arg				WES
6268	121-236	RPGR	X	38180324	ACT	A				frameshift_variant	c.264_265del	p.Lys88AsnfsTer27				WES	34906470
6467	001-157	RPGR	X	38145626	C	CT				frameshift_variant	c.2625dup	p.Gly876ArgfsTer203	22			WES
6469	121-010	RPE65	1	68914327	G	A		1.219e-05		missense_variant	c.74C>T	p.Pro25Leu	28.8	DM:"Retinal_dystrophy_childhood_onset"	Likely_pathogenic:Retinal_dystrophy	WES	34906470
6469	121-010	RPE65	1	68904698	AAGG	A		4.062e-06		inframe_deletion	c.922_924del	p.Pro308del				WES	34906470
6478	121-226	USH2A	1	216538426	A	T		3.2768e-05		missense_variant&splice_region_variant	c.653T>A	p.Val218Glu	29.7	DM:"Usher_syndrome_2a"	Conflicting_interpretations_of_pathogenicity:Retinitis_pigmentosa|Usher_syndrome	WES	34906470
6478	121-226	USH2A	1	216074136	A	T			3.2323e-05	missense_variant	c.7412T>A	p.Leu2471His	28.2			WES	34906470
6667	121-086	RPGR	X		WT	CNV:X_38156440_38158492:0										WES	34906470
6671	121-016	EYS	6	64791772	CTGTT	C		0		frameshift_variant	c.6544_6547del	p.Asn2182ValfsTer2				GEDi	32037395
6671	121-016	EYS	6	65532716	C	T			3.2396e-05	splice_acceptor_variant	c.2993-1G>A		19.14			GEDi	32037395
6694	121-241	RHO	3	129251131	G	C				missense_variant	c.568G>C	p.Asp190His	25.6			WES	34906470
6742	121-266	ADGRV1	5	90151630	CAT	C		6.1187e-05		frameshift_variant	c.17668_17669del	p.Met5890ValfsTer10		DM:"Usher_syndrome_2"	Pathogenic:not_provided	GEDi	34906470
6742	121-266	ADGRV1	5	90024588	G	C				missense_variant	c.10264G>C	p.Ala3422Pro	24.1			GEDi	34906470
6788	003-099	CRB1	1	197396689	C	T		6.9188e-05	3.2291e-05	missense_variant	c.2234C>T	p.Thr745Met	23.6	DM:"Retinitis_pigmentosa_12"	Pathogenic:Retinitis_pigmentosa_12|not_provided	GEDi
6788	003-099	CRB1	1	197404007	A	T		2.4435e-05		missense_variant	c.3014A>T	p.Asp1005Val	24.9	DM:"Retinitis_pigmentosa"		GEDi
6810	003-036	USH2A	1	216497611	C	T		4.0822e-06	3.231e-05	stop_gained	c.1227G>A	p.Trp409Ter	39	DM:"Usher_syndrome_2a"	Pathogenic:Retinitis_pigmentosa_39|not_provided	WES	34906470
6810	003-036	USH2A	1	216051100	C	T			3.2294e-05	missense_variant&splice_region_variant	c.8681G>A	p.Arg2894Lys	25.7	DM:"Usher_syndrome_2"	Likely_pathogenic:Retinitis_pigmentosa_39	WES	34906470
6868	121-067	RPGR	X	38145952	TCTCC	T				frameshift_variant	c.2296_2299del	p.Gly766AsnfsTer48		DM:"Retinitis_pigmentosa_X-linked"		WES	34906470
6927	003-003	EYS	6	64776241	TA	T		4e-05		frameshift_variant	c.6714del	p.Ile2239SerfsTer17		DM:"Retinitis_pigmentosa"	Likely_pathogenic:Retinitis_Pigmentosa	WES	34906470
6927	003-003	EYS	6	64574253	T	G				splice_acceptor_variant	c.7056-2A>C		22.9			WES	34906470
6928	121-131	EYS	6	65016917	C	T				stop_gained	c.6137G>A	p.Trp2046Ter	35	DM?:"Retinal_disease"	Likely_pathogenic:Retinal_dystrophy	WES	34906470
6928	121-131	EYS	6		WT	CNV:6_65611909_65655905:1										WES	34906470
6945	121-133	CNGB1	16	57938727	G	GC		4.061e-05	3.2329e-05	frameshift_variant	c.2544dup	p.Leu849AlafsTer3		DM:"Retinitis_pigmentosa"	Likely_pathogenic:Retinal_dystrophy	WES	34906470
6945	121-133	CNGB1	16	57931358	A	C				missense_variant	c.3185T>G	p.Leu1062Arg	29.6			WES	34906470
6965	121-009	RHO	3	129251616	G	T		1.2195e-05	3.2287e-05	splice_donor_variant	c.936+1G>T		24.4	DM:"Retinitis_pigmentosa"		WES	34906470
6990	121-043	FLVCR1	1		WT	CNV:chr1:213031340-213072927:1										GEDi	32037395
6990	121-043	FLVCR1	1	213056785	G	A		0.00022803	0.00038752	splice_region_variant&intron_variant	c.1092+5G>A		17.49	DM:"Retinitis_pigmentosa"	Conflicting_interpretations_of_pathogenicity:not_provided	GEDi	32037395
7003	121-062	EYS	6		WT	CNV:6_65611909_65655905:1										WES	34906470
7003	121-062	EYS	6	64940493	C	T		0.00014287	0.00012926	missense_variant	c.6416G>A	p.Cys2139Tyr	29.5	DM:"Retinitis_pigmentosa"	Conflicting_interpretations_of_pathogenicity:Retinitis_pigmentosa_25|not_specified	WES	34906470
7006	121-076	CRB1	1	197390654	G	T				stop_gained	c.1696G>T	p.Glu566Ter	35			GEDi	34906470
7006	121-076	CRB1	1	197396961	C	A		0.00019522	0.00083968	missense_variant	c.2506C>A	p.Pro836Thr	22.2	DM:"Retinitis_pigmentosa"	Uncertain_significance:not_specified	GEDi	34906470
7012	121-020	PRPF31	19		WT	CNV:19_54625142_54632843:1										WES	34906470
7021	121-050	CNGA1	4	47938971	G	A		4.883e-05	3.2294e-05	stop_gained	c.1747C>T	p.Arg583Ter	38	DM:"Retinitis_pigmentosa_autosomal_recessive"	Pathogenic/Likely_pathogenic:Retinitis_pigmentosa|Retinal_dystrophy	GEDi	32037395
7021	121-050	CNGA1	4	47942847	A	C				stop_gained	c.804T>G	p.Tyr268Ter	25.3			GEDi	32037395
7022	121-126	USH2A	1	215901574	C	T		9.3522e-05	0.00032296	stop_gained	c.11864G>A	p.Trp3955Ter	51	DM?:"Usher_syndrome_2"	Pathogenic:Hearing_impairment|Retinitis_pigmentosa|Congenital_sensorineural_hearing_impairment|Usher_syndrome	WES	34906470
7022	121-126	USH2A	1	215956174	ATCT	A		4.0656e-06		inframe_deletion	c.10488_10490del	p.Glu3496del				WES	34906470
7027	099-005	CACNA1F	X	49069223	G	A		1.1405e-05		synonymous_variant	c.3879C>T	p.Thr1293=	7.939			WES	34906470
7028	001-055	NR2E3	15	72103870	G	A				non_coding_transcript_exon_variant	c.166G>A	p.Gly56Arg	28.1	DM:"Retinitis_pigmentosa_autosomal_dominant"	Pathogenic/Likely_pathogenic:Retinitis_pigmentosa_37|not_provided	GEDi	32037395
7043	121-210	PDE6A	5	149294505	C	T		2.8431e-05	3.2375e-05	splice_donor_variant	c.998+1G>A		26.4	DM:"Retinitis_pigmentosa"		WES	34906470
7043	121-210	PDE6A	5	149274769	G	T		0.00011778	0.0002261	missense_variant	c.1705C>A	p.Gln569Lys	24.1	DM:"Retinitis_pigmentosa"	Conflicting_interpretations_of_pathogenicity:not_specified|Retinitis_Pigmentosa	WES	34906470
7068	121-135	PRPF8	17	1554176	T	C				missense_variant	c.6928A>G	p.Arg2310Gly	25.4	DM:"Retinitis_pigmentosa"	Likely_pathogenic:Retinitis_pigmentosa	WES	34906470
7091	121-014	PDE6B	4	657592	C	T		2.041e-05	3.2329e-05	stop_gained&regulatory_region_variant	c.1954C>T	p.Gln652Ter	42	DM?:"Retinal_degeneration"	promoter	GEDi	34906470
7091	121-014	PDE6B	4		WT	CNV:CNV_chr4_657327_657752:1										GEDi	34906470
7973	121-003	RPGR	X	38145869	C	A				stop_gained	c.2383G>T	p.Glu795Ter	35			WES	34906470
11738	121-308	SNRNP200	2	96961364	T	G				missense_variant	c.1704A>C	p.Glu568Asp	25.7			GEDi
14041	003-174	PRPF31	19		WT	CNV:19_54617725_54632843:1										WES	34906470
15445	003-249	PRPF31	19	54631699	CG	C					c.1095del	p.Leu366TrpfsTer3				WES	34906470
25401	121-1060	RPGR	X	38145800	C	A				stop_gained	c.2452G>T	p.Glu818Ter				WES	34906470
25490	121-1080	USH2A	1	215847770	G	A		0.00010585	6.4612e-05	missense_variant	c.13483C>T	p.Arg4495Cys	22.8	DM?:"Retinitis_pigmentosa_autosomal_recessive"		GEDi
25490	121-1080	USH2A	1	216172258	G	C		0.00077313	0.00087339	missense_variant	c.6628C>G	p.Pro2210Ala	22.4	DM?:"Retinitis_pigmentosa_autosomal_recessive"	Benign:not_specified	GEDi
25496	001-598	EYS	6	65532705	A	T		2.0068e-05		stop_gained	c.3003T>A	p.Cys1001Ter	36	DM:"Retinitis_pigmentosa"		GEDi	32037395
25496	001-598	EYS	6	64436410	AC	A				splice_donor_variant	c.8233+1del					GEDi	32037395
25499	004-309	RPGR	X	38145996	CTCCT	C				frameshift_variant	c.2252_2255del	p.Lys751ArgfsTer63		DM:"Retinitis_pigmentosa_X-linked"		GEDi	32037395
25543	003-396	USH2A	1	215901574	C	T		9.3522e-05	0.00032296	stop_gained	c.11864G>A	p.Trp3955Ter	51	DM?:"Usher_syndrome_2"	Pathogenic:Hearing_impairment|Retinitis_pigmentosa|Congenital_sensorineural_hearing_impairment|Usher_syndrome	GEDi
25543	003-396	USH2A	1	216246601	C	CCAAGTTAA				frameshift_variant	c.5613_5614insTTAACTTG	p.Ala1872LeufsTer63				GEDi
25547	121-1125	MAK	6	10791939	T	TTTTTTTTTTTTTTTTTTTTTTTTTTTTTTTTTTTTTTTTTTTTTTTTTTTTTTTGAGACGGAGTCTCGCTCTGTCGCCCAGGCTGGAGTGCAGTGGCGGGATCTCGGCTCACTGCAAGCTCCGCCTCCCGGGTTCACGCCATTCTCCTGCCTCAGCCTCCCAAGTAGCTAGGACTACAGGCGCCCGCCACTACGCCCGGCTATTTTTTGTAGTTTTAGTAGAGACGGGGTTTCACCGTTTTAGCCGGGATGGTCTCGATCTCCTGACCTCGTGATCCGCCCGCCTCGGCCTCCCAAAGTGCTGGGATTACAGGCGTGAGCCACCGCGCCCGGCCTCCTTTTTTCTTT	HOM									GEDi	32037395
25570	003-414	USH2A	1	216011332	C	G		1.6262e-05		splice_donor_variant	c.9371+1G>C		23.9	DM:"Usher_syndrome_2"	Pathogenic:Usher_syndrome	GEDi
25570	003-414	USH2A	1	216498677	AAT	A			3.23e-05	frameshift_variant	c.1111_1112del	p.Ile371PhefsTer3		DM:"Usher_syndrome_2a"	Pathogenic:Usher_syndrome	GEDi
25582	121-1052	USH2A	1	216420460	C	A		0.00094906	0.00093657	missense_variant	c.2276G>T	p.Cys759Phe	33	DM:"Retinitis_pigmentosa_recessive_no_hearing_loss"	Conflicting_interpretations_of_pathogenicity:Retinitis_pigmentosa|Retinal_dystrophy|Inborn_genetic_diseases|Usher_syndrome|Usher_syndrome	GEDi	32037395
25582	121-1052	USH2A	1	215848921	G	A		8.56e-05		missense_variant	c.12332C>T	p.Ser4111Phe	23.5		Uncertain_significance:not_specified	GEDi	32037395
25609	039-488	RHO	3	129249760	C	T				missense_variant	c.403C>T	p.Arg135Trp	34	DM:"Retinitis_pigmentosa"	Pathogenic:Retinitis_pigmentosa|Retinitis_punctata_albescens|Retinitis_pigmentosa_4|not_provided	GEDi
25636	001-621	PRPF8	17	1554112	TC	T				frameshift_variant	c.6991del	p.Glu2331ArgfsTer28		DM:"Retinitis_pigmentosa"		GEDi
5906	121-006	USH2A	1	215847665	AG	A				frameshift_variant	c.13587del	p.Ser4530GlnfsTer20				WES	34906470
5906	121-006	USH2A	1	216246251	C	T		3.2565e-05	3.2321e-05	missense_variant	c.5837G>A	p.Arg1946Gln	29.2			WES	34906470
7030	121-035	USH2A	1	215824058	G	T		3.6576e-05	6.4885e-05	missense_variant	c.14219C>A	p.Ala4740Asp	29.6	DM?:"Usher_syndrome_2"	Likely_pathogenic:not_provided	WES	34906470
7030	121-035	USH2A	1	215963510	C	T		0.00033355	0.00077469	missense_variant	c.10073G>A	p.Cys3358Tyr	28.8	DM:"Retinitis_pigmentosa_autosomal_recessive"	Pathogenic/Likely_pathogenic:Retinitis_pigmentosa|Usher_syndrome	WES	34906470
43	004-102	RPGR	X	38145590	TCTCC	T				frameshift_variant	c.2659_2662delGGAG	p.Gly887LysfsTer201		DM:"Retinitis_pigmentosa_X-linked"		Non-NGS
116	121-196	RPGR	X	38169899	AG	A				frameshift_variant	c.747delC	p.Cys250ValfsTer48		DM:"Retinitis_pigmentosa_X-linked"	Not provided:not provided	Non-NGS
125	004-109	RPGR	X	38145846	CCT	C				frameshift_variant	c.2405_2406delAG	p.Glu802GlyfsTer32		DM:"Retinitis_pigmentosa_X-linked"	Pathogenic:Retinitis_pigmentosa	Non-NGS
147	001-071	RHO	3	129252554	C	T		0	3.23e-05	missense_variant	c.1040C>T	p.Pro347Leu	34	DM:"Retinitis_pigmentosa"	Pathogenic/Likely_pathogenic:Retinitis_pigmentosa|Retinitis_pigmentosa_4|not_provided	Non-NGS
253	004-176	RP2	X	46713161	G	A				missense_variant	c.353G>A	p.Arg118His	27.7	DM:"Retinitis_pigmentosa_X-linked"	Pathogenic:Retinal_dystrophy|Retinitis_pigmentosa_2	Non-NGS
554	001-091	PRPF3	1	150316688	C	T				missense_variant	c.1477C>T	p.Pro493Ser	25.8	DM:"Retinitis_pigmentosa"	Pathogenic:Retinitis_pigmentosa_18	Non-NGS
771	001-123	RHO	3	129252554	C	T		0	3.23e-05	missense_variant	c.1040C>T	p.Pro347Leu	34	DM:"Retinitis_pigmentosa"	Pathogenic/Likely_pathogenic:Retinitis_pigmentosa|Retinitis_pigmentosa_4|not_provided	Non-NGS
1250	001-003	PRPF31	19	54629923	CCGGCTGGTGGCCGCCAAGTGCACACTGGCAGCCC	C				frameshift_variant	c.877_910delCGGCTGGTGGCCGCCAAGTGCACACTGGCAGCCC	p.Arg293ValfsTer17				Non-NGS
1296	001-097	PRPF31	19	54629901	A	G				splice_acceptor_variant	c.856-2A>G		33	DM:"Retinitis_pigmentosa"	Pathogenic:not_provided	Non-NGS
1348	121-032	RHO	3	129249760	C	T				missense_variant&regulatory_region_variant	c.403C>T	p.Arg135Trp	26	DM:"Retinitis_pigmentosa"	Pathogenic:Retinitis_pigmentosa|Retinal_dystrophy|Retinitis_pigmentosa_4|Retinitis_punctata_albescens|not_provided	Non-NGS
1560	004-202	RPGR	X	38180348	A	T					c.248-6T>A			DM:"Retinitis_pigmentosa_X-linked"		Non-NGS
1562	001-146	PRPF31	19	54633399	C	G					c.1374+654C>G			DM:"Retinitis pigmentosa"	Pathogenic:not_provided, Retinitis_pigmentosa_11	Non-NGS
1564	001-084	PRPF31	19	54633399	C	G					c.1374+654C>G			DM:"Retinitis pigmentosa"	Pathogenic:not_provided, Retinitis_pigmentosa_11	Non-NGS
1779	004-112	RPGR	X	38156644	C	T				missense_variant&regulatory_region_variant	c.1307G>A	p.Gly436Asp		DM: "Retinitis pigmentosa, X-linked"	Not provided: not provided	Non-NGS
1887	004-156	RPGR	X	38145680	CCT	C				frameshift_variant	c.2571_2572delAG	p.Glu859GlyfsTer219		DM:"Retinitis_pigmentosa_X-linked"	Likely pathogenic:not_provided	Non-NGS
1924	004-111	RPGR	X	38145825	CCT	C				frameshift_variant	c.2426_2427delAG	p.Glu809GlyfsTer25		DM:"Retinitis_pigmentosa_X-linked"		Non-NGS
2144	001-092	RHO	3	129252553	C	T				missense_variant&regulatory_region_variant	c.1039C>T	p.Pro347Ser	26.2	DM:"Retinitis pigmentosa"	Pathogenic:Retinitis pigmentosa 4	Non-NGS
2265	003-013	USH2A	1	216420436	TC	T		0.00075748	0.0002552	frameshift_variant&regulatory_region_variant	c.2299del	p.Glu767SerfsTer21		DM:"Usher_syndrome_2a"	Pathogenic/Likely_pathogenic:Retinitis_pigmentosa|Retinal_dystrophy|Inborn_genetic_diseases|Usher_syndrome|Usher_syndrome	Non-NGS
2265	003-013	USH2A	1	216363621	CAG	C		3.99e-06		frameshift_variant	c.4338_4339delCT	p.Cys1447GlnfsTer29		DM:"Usher_syndrome_2a"	Pathogenic:Retinal_dystrophy|Usher_syndrome;_type_2A|Retinitis_pigmentosa_39|Usher_syndrome|USH2A-Related_Disorders|not_provided|Rare_genetic_deafness	Non-NGS
2266	184-056	USH2A	1	216420436	TC	T		0.00075748	0.0002552	frameshift_variant&regulatory_region_variant	c.2299del	p.Glu767SerfsTer21		DM:"Usher_syndrome_2a"	Pathogenic/Likely_pathogenic:Retinitis_pigmentosa|Retinal_dystrophy|Inborn_genetic_diseases|Usher_syndrome|Usher_syndrome	Non-NGS
2266	184-056	USH2A	1	216363621	CAG	C		3.99e-06		frameshift_variant	c.4338_4339delCT	p.Cys1447GlnfsTer29		DM:"Usher_syndrome_2a"	Pathogenic:Retinal_dystrophy|Usher_syndrome;_type_2A|Retinitis_pigmentosa_39|Usher_syndrome|USH2A-Related_Disorders|not_provided|Rare_genetic_deafness	Non-NGS
2282	001-008	PRPH2	6	42689519	A	G		7.96e-06		missense_variant	c.554T>C	p.Leu185Pro	29.1	DM:"Retinitis_pigmentosa"	Pathogenic:Retinal_dystrophy|Retinitis_pigmentosa_7;_digenic|Leber_congenital_amaurosis_18|Patterned_dystrophy_of_retinal_pigment_epithelium|not_provided	Non-NGS
2480	001-052	RP1	8	55538721	ATAAAT	A				frameshift_variant	c.2285_2289delTAAAT	p.Leu762TyrfsTer17		DM:"Retinitis_pigmentosa"	Pathogenic:Retinitis_pigmentosa|Retinal_dystrophy|Retinitis_pigmentosa_1	Non-NGS
2482	121-087	RPGR	X	38145996	CTCCT	C				frameshift_variant	c.2252_2255delAGGA	p.Lys751ArgfsTer63		DM:"Retinitis_pigmentosa_X-linked"	Pathogenic:not_provided	Non-NGS
2554	004-108	RPGR	X	38145753	CA	C				frameshift_variant	c.2499delT	p.Glu834ArgfsTer255		DM:"Retinitis_pigmentosa_X-linked"	Pathogenic:not_provided	Non-NGS
2768	099-033	PRPF31	19	54629901	A	G				splice_acceptor_variant	c.856-2A>G		33	DM:"Retinitis_pigmentosa"	Pathogenic:not_provided	Non-NGS
2799	004-110	RP2	X	46713496	CAGAAG	C				frameshift_variant	c.688_692delAAGAG	p.Lys230GlnfsTer3				Non-NGS
2861	001-133	RHO	3	129247644	C	A				missense_variant&regulatory_region_variant	c.68C>A	p.Pro23His	28.8	DM:"Retinitis_pigmentosa"	Pathogenic:Retinitis_pigmentosa_4|not_provided	Non-NGS
3044	004-100	RPGR	X	38147295	C	T					c.1573-1G>A			DM:"Retinitis_pigmentosa_X-linked"	not provided:not_provided	Non-NGS
3248	004-162	RPGR	X	38145981	CCT	C				frameshift_variant	c.2270_2271delAG	p.Glu757GlyfsTer12		DM:"Retinitis_pigmentosa_X-linked"	Likely pathogenic:not_provided	Non-NGS
3295	001-121	RHO	3	129251132	A	G				missense_variant	c.569A>G	p.Asp190Gly	23.9	DM:"Retinitis pigmentosa"	Pathogenic:not_provided	Non-NGS
3300	099-054	RPGR	X	38145992	C	A				stop_gained	c.2260G>T	p.Glu754Ter		DM:"Retinitis_pigmentosa_X-linked"		Non-NGS
3397	003-076	PDE6A	5	149286908	G	T	HOM			missense_variant	c.1032C>A	p.Ser344Arg			Pathogenic:Retinitis_pigmentosa_43	Non-NGS
3526	003-023	PDE6A	5	149265917	G	C				stop_gained&regulatory_region_variant	c.1749C>G	p.Tyr583Ter	40	DM:"Retinitis_pigmentosa"	Pathogenic:Retinitis_pigmentosa|Retinitis_pigmentosa_43	Non-NGS
3526	003-023	PDE6A	5	149274791	C	T				stop_gained	c.1683G>A	p.Trp561Ter			Likely pathogenic:Retinitis_pigmentosa|Retinitis_pigmentosa_43	Non-NGS
3554	004-164	RPGR	X	38146014	TTC	T				frameshift_variant	c.2236_2237delGA	p.Glu746ArgfsTer23		DM:"Retinitis_pigmentosa_X-linked"	Pathogenic:Retinitis_pigmentosa|Retinal_dystrophy|Retinitis_pigmentosa_15|not_provided	Non-NGS
3625	121-147	MAK	6	10791939	T	TTTTTTTTTTTTTTTTTTTTTTTTTTTTTTTTTTTTTTTTTTTTTTTTTTTTTTTGAGACGGAGTCTCGCTCTGTCGCCCAGGCTGGAGTGCAGTGGCGGGATCTCGGCTCACTGCAAGCTCCGCCTCCCGGGTTCACGCCATTCTCCTGCCTCAGCCTCCCAAGTAGCTAGGACTACAGGCGCCCGCCACTACGCCCGGCTATTTTTTGTAGTTTTAGTAGAGACGGGGTTTCACCGTTTTAGCCGGGATGGTCTCGATCTCCTGACCTCGTGATCCGCCCGCCTCGGCCTCCCAAAGTGCTGGGATTACAGGCGTGAGCCACCGCGCCCGGCCTCCTTTTTTCTTT	HOM				ALU_ins			DM:"Retinitis pigmentosa"	Pathogenic: Retinitis pigmentosa	Non-NGS
3736	121-265	MAK	6	10791939	T	TTTTTTTTTTTTTTTTTTTTTTTTTTTTTTTTTTTTTTTTTTTTTTTTTTTTTTTGAGACGGAGTCTCGCTCTGTCGCCCAGGCTGGAGTGCAGTGGCGGGATCTCGGCTCACTGCAAGCTCCGCCTCCCGGGTTCACGCCATTCTCCTGCCTCAGCCTCCCAAGTAGCTAGGACTACAGGCGCCCGCCACTACGCCCGGCTATTTTTTGTAGTTTTAGTAGAGACGGGGTTTCACCGTTTTAGCCGGGATGGTCTCGATCTCCTGACCTCGTGATCCGCCCGCCTCGGCCTCCCAAAGTGCTGGGATTACAGGCGTGAGCCACCGCGCCCGGCCTCCTTTTTTCTTT	HOM				ALU_ins			DM:"Retinitis pigmentosa"	Pathogenic: Retinitis pigmentosa	Non-NGS
3803	001-118	PRPF8	17	1554104	A	T				missense_variant	c.7000T>A	p.Tyr2334Asn		DM:"Retinitis pigmentosa"	Pathogenic: Retinal dystrophy, not provided	Non-NGS
3882	121-184	MAK	6	10791939	T	TTTTTTTTTTTTTTTTTTTTTTTTTTTTTTTTTTTTTTTTTTTTTTTTTTTTTTTGAGACGGAGTCTCGCTCTGTCGCCCAGGCTGGAGTGCAGTGGCGGGATCTCGGCTCACTGCAAGCTCCGCCTCCCGGGTTCACGCCATTCTCCTGCCTCAGCCTCCCAAGTAGCTAGGACTACAGGCGCCCGCCACTACGCCCGGCTATTTTTTGTAGTTTTAGTAGAGACGGGGTTTCACCGTTTTAGCCGGGATGGTCTCGATCTCCTGACCTCGTGATCCGCCCGCCTCGGCCTCCCAAAGTGCTGGGATTACAGGCGTGAGCCACCGCGCCCGGCCTCCTTTTTTCTTT	HOM				ALU_ins			DM:"Retinitis pigmentosa"	Pathogenic: Retinitis pigmentosa	Non-NGS
3897	001-111	PRPF31	19	54625319	C	G				missense_variant	c.319C>G	p.Leu107Val	22.6	DM:"Retinitis pigmentosa"		Non-NGS
3933	004-157	RPGR	X	38178172	T	C				missense_variant	c.379A>G	p.Arg127Gly		DM:"Retinitis_pigmentosa_X-linked"		Non-NGS
4149	121-122	MAK	6	10791939	T	TTTTTTTTTTTTTTTTTTTTTTTTTTTTTTTTTTTTTTTTTTTTTTTTTTTTTTTGAGACGGAGTCTCGCTCTGTCGCCCAGGCTGGAGTGCAGTGGCGGGATCTCGGCTCACTGCAAGCTCCGCCTCCCGGGTTCACGCCATTCTCCTGCCTCAGCCTCCCAAGTAGCTAGGACTACAGGCGCCCGCCACTACGCCCGGCTATTTTTTGTAGTTTTAGTAGAGACGGGGTTTCACCGTTTTAGCCGGGATGGTCTCGATCTCCTGACCTCGTGATCCGCCCGCCTCGGCCTCCCAAAGTGCTGGGATTACAGGCGTGAGCCACCGCGCCCGGCCTCCTTTTTTCTTT	HOM				ALU_ins			DM: Retinitis pigmentosa	Pathogenic: Retinitis pigmentosa	Non-NGS
4151	003-090	PDE6B	4	654368	T	C		6.78e-05		missense_variant	c.1580T>C	p.Leu527Pro	28.9	DM:"Retinitis_pigmentosa"	Conflicting_interpretations_of_pathogenicity:Retinitis_pigmentosa|Congenital_stationary_night_blindness;_autosomal_dominant_2|Retinitis_pigmentosa_40|not_provided	Non-NGS
4151	003-090	PDE6B	4	658734	G	A		7.17e-05		splice_donor_variant	c.2193+1G>A		35	DM:"Retinitis_pigmentosa"	Pathogenic:Retinitis_pigmentosa|Retinal_dystrophy|Retinitis_pigmentosa_40|not_provided	Non-NGS
5067	001-109	RHO	3	129252547	G	A				missense_variant&regulatory_region_variant	c.1033G>A	p.Val345Met	27.7	DM:"Retinitis_pigmentosa"	Pathogenic:Retinitis_pigmentosa_4|not_provided	Non-NGS
5223	003-073	RBP3	10	48388252	C	A		0.00047729	0.00019112	missense_variant	c.2626G>T	p.Ala876Ser	9.652		Uncertain_significance:Retinitis_pigmentosa	Non-NGS
5223	003-073	RBP3	10	48389364	T	C				missense_variant	c.1514A>G	p.His505Arg				Non-NGS
5267	099-080	RHO	3	129247727	G	C				missense_variant&regulatory_region_variant	c.151G>C	p.Gly51Arg	26.6	DM:"Retinitis_pigmentosa"	Pathogenic:Retinitis_pigmentosa_4	Non-NGS
5368	121-415	CLRN1	3	150690352	A	C	HOM	0.00026397		missense_variant	c.144T>G	p.Asn48Lys	25	DM:"Usher_syndrome_3a"	Conflicting_interpretations_of_pathogenicity:Retinitis_pigmentosa|Usher_syndrome	Non-NGS
5370	099-046	CNGB1	16	57953064	G	T				stop_gained	c.1896C>A	p.Cys632Ter			Pathogenic:not_provided, Retinitis_pigmentosa_45	Non-NGS
5370	099-046	CNGB1	16	57931392	AC	A		1.2e-05	3.19e-05	frameshift_variant	c.3150delG	p.Phe1051LeufsTer12		DM:"Retinitis_pigmentosa"	Pathogenic:Retinal_dystrophy|not_provided	Non-NGS
5376	001-087	RHO	3	129247644	C	A				missense_variant&regulatory_region_variant	c.68C>A	p.Pro23His	28.8	DM:"Retinitis_pigmentosa"	Pathogenic:Retinitis_pigmentosa_4|not_provided	Non-NGS
5501	003-033	MAK	6	10791939	T	TTTTTTTTTTTTTTTTTTTTTTTTTTTTTTTTTTTTTTTTTTTTTTTTTTTTTTTGAGACGGAGTCTCGCTCTGTCGCCCAGGCTGGAGTGCAGTGGCGGGATCTCGGCTCACTGCAAGCTCCGCCTCCCGGGTTCACGCCATTCTCCTGCCTCAGCCTCCCAAGTAGCTAGGACTACAGGCGCCCGCCACTACGCCCGGCTATTTTTTGTAGTTTTAGTAGAGACGGGGTTTCACCGTTTTAGCCGGGATGGTCTCGATCTCCTGACCTCGTGATCCGCCCGCCTCGGCCTCCCAAAGTGCTGGGATTACAGGCGTGAGCCACCGCGCCCGGCCTCCTTTTTTCTTT	HOM				ALU_ins			DM: Retinitis pigmentosa	Pathogenic: Retinitis pigmentosa	Non-NGS
5509	003-079	PRPH2	6	42689519	A	G		7.96e-06		missense_variant	c.554T>C	p.Leu185Pro	29.1	DM:"Retinitis_pigmentosa"	Pathogenic:Retinal_dystrophy|Retinitis_pigmentosa_7;_digenic|Leber_congenital_amaurosis_18|Patterned_dystrophy_of_retinal_pigment_epithelium|not_provided	Non-NGS
5571	099-029	RPGR	X	38176583	G	T				stop_gained	c.605C>A	p.Ser202Ter		DM:"Retinitis_pigmentosa_X-linked"		Non-NGS
5632	001-107	SNRNP200	2	96958804	T	C				missense_variant	c.2066A>G	p.Tyr689Cys		DM: Retinitis pigmentosa	Pathogenic: Retinitis pigmentosa	Non-NGS
5654	099-019	RPGR	X	38145992	C	A				stop_gained	c.2260G>T	p.Glu754Ter		DM:"Retinitis_pigmentosa_X-linked"		Non-NGS
5667	004-173	RPGR	X	38145992	C	A				stop_gained	c.2260G>T	p.Glu754Ter		DM:"Retinitis_pigmentosa_X-linked"		Non-NGS
5677	001-172	NRL	14	24551907	G	T				missense_variant	c.151C>A	p.Pro51Thr		DM: Retinitis pigmentosa	Pathogenic:not_provided	Non-NGS
5683	001-073	RHO	3	129252554	C	T		0	3.23e-05	missense_variant	c.1040C>T	p.Pro347Leu	34	DM:"Retinitis_pigmentosa"	Pathogenic/Likely_pathogenic:Retinitis_pigmentosa|Retinitis_pigmentosa_4|not_provided	Non-NGS
5689	121-218	CLRN1	3	150690352	A	C	HOM	0.00026397		missense_variant	c.144T>G	p.Asn48Lys	25	DM:"Usher_syndrome_3a"	Conflicting_interpretations_of_pathogenicity:Retinitis_pigmentosa|Usher_syndrome	Non-NGS
5690	001-136	RHO	3	129247644	C	A				missense_variant&regulatory_region_variant	c.68C>A	p.Pro23His	28.8	DM:"Retinitis_pigmentosa"	Pathogenic:Retinitis_pigmentosa_4|not_provided	Non-NGS
5700	121-216	MAK	6	10791939	T	TTTTTTTTTTTTTTTTTTTTTTTTTTTTTTTTTTTTTTTTTTTTTTTTTTTTTTTGAGACGGAGTCTCGCTCTGTCGCCCAGGCTGGAGTGCAGTGGCGGGATCTCGGCTCACTGCAAGCTCCGCCTCCCGGGTTCACGCCATTCTCCTGCCTCAGCCTCCCAAGTAGCTAGGACTACAGGCGCCCGCCACTACGCCCGGCTATTTTTTGTAGTTTTAGTAGAGACGGGGTTTCACCGTTTTAGCCGGGATGGTCTCGATCTCCTGACCTCGTGATCCGCCCGCCTCGGCCTCCCAAAGTGCTGGGATTACAGGCGTGAGCCACCGCGCCCGGCCTCCTTTTTTCTTT	HOM				ALU_ins			DM: Retinitis pigmentosa	Pathogenic: Retinitis pigmentosa	Non-NGS
5706	099-044	RHO	3	129247917	G	A				missense_variant	c.341G>A	p.Gly114Asp	26.8	DM: Retinitis pigmentosa		Non-NGS
5714	099-056	RPGR	X	38147281	ATTGT	A				frameshift_variant	c.1582_1585delACAA	p.Thr528LeufsTer4		DM:"Retinitis_pigmentosa_X-linked"	Likely Pathogenic:Retinitis_pigmentosa	Non-NGS
5715	001-083	NRL	14	24551910	A	G				missense_variant	c.148T>C	p.Ser50Pro		DM: Retinitis pigmentosa		Non-NGS
5723	099-067	TULP1	6	35471400	C	G				missense_variant	c.1259G>C	p.Arg420Pro		DM: Retinitis pigmentosa	Pathogenic: Retinitis pigmentosa 14	Non-NGS
5723	099-067	TULP1	6	35467782	A	G				missense_variant	c.1471T>C	p.Phe491Leu		DM: Retinitis pigmentosa	Conflicting interpretations of pathogenicity: Retinal dystrophy; not provided	Non-NGS
5724	001-105	PRPF31	19	54629961	G	GTGT					c.912_914dupTGT	p.Val305dup				Non-NGS
5727	001-174	RHO	3	129247644	C	A				missense_variant&regulatory_region_variant	c.68C>A	p.Pro23His	28.8	DM:"Retinitis_pigmentosa"	Pathogenic:Retinitis_pigmentosa_4|not_provided	Non-NGS
5740	004-125	RPGR	X	38145894	CTT	C				frameshift_variant	c.2357_2358delAA	p.Lys786ArgfsTer48		DM:"Retinitis_pigmentosa_X-linked"	not provided:not_provided	Non-NGS
5754	099-059	RPGR	X	38145240	CCT	C				frameshift_variant	c.3011_3012delAG	p.Glu1004GlyfsTer74		DM:"Retinitis_pigmentosa_X-linked"		Non-NGS
5763	001-122	NRL	14	24551909	G	A				missense_variant	c.149C>T	p.Ser50Leu		DM: Retinitis pigmentosa	Pathogenic: not provided	Non-NGS
5766	003-093	USH2A	1	216363621	CAG	C		3.99e-06		frameshift_variant	c.4338_4339delCT	p.Cys1447GlnfsTer29		DM:"Usher_syndrome_2a"	Pathogenic:Retinal_dystrophy|Usher_syndrome;_type_2A|Retinitis_pigmentosa_39|Usher_syndrome|USH2A-Related_Disorders|not_provided|Rare_genetic_deafness	Non-NGS
5766	003-093	USH2A	1	216419975	AG	A				frameshift_variant	c.2761delC	p.Leu921Cysfs*46		DM: Retinitis pigmentosa	Likely Pathogenic: Retinal Dystrophy	Non-NGS
5767	001-126	RHO	3	129247644	C	A				missense_variant&regulatory_region_variant	c.68C>A	p.Pro23His	28.8	DM:"Retinitis_pigmentosa"	Pathogenic:Retinitis_pigmentosa_4|not_provided	Non-NGS
5776	001-147	RHO	3	129247644	C	A				missense_variant&regulatory_region_variant	c.68C>A	p.Pro23His	28.8	DM:"Retinitis_pigmentosa"	Pathogenic:Retinitis_pigmentosa_4|not_provided	Non-NGS
5784	099-008	RPGR	X	38163917	C	T				missense_variant&regulatory_region_variant	c.905G>A	p.Cys302Tyr	23.5	DM:"Retinitis_pigmentosa_X-linked"		Non-NGS
5799	001-159	RHO	3	129252554	C	T		0	3.23e-05	missense_variant	c.1040C>T	p.Pro347Leu	34	DM:"Retinitis_pigmentosa"	Pathogenic/Likely_pathogenic:Retinitis_pigmentosa|Retinitis_pigmentosa_4|not_provided	Non-NGS
5843	004-152	RPGR	X	38182679	C	T				missense_variant	c.127G>A	p.Gly43Arg	25.3	DM:"Retinitis_pigmentosa_X-linked"		Non-NGS
5849	121-267	RPGR	X	38145846	CCTCT	C				frameshift_variant	c.2403_2406delAGAG	p.Glu802GlyfsTer12		DM:"Retinitis_pigmentosa_X-linked"	Pathogenic:Retinal dystrophy|not provided	Non-NGS
5850	001-160	RHO	3	129247644	C	A				missense_variant&regulatory_region_variant	c.68C>A	p.Pro23His	28.8	DM:"Retinitis_pigmentosa"	Pathogenic:Retinitis_pigmentosa_4|not_provided	Non-NGS
5852	004-130	RPGR	X	38145314	TCC	T				frameshift_variant	c.2937_2938delGG	p.Glu980GlyfsTer98		DM:"Retinitis_pigmentosa_X-linked"	Pathogenic/Likely pathogenic:not provided|Retinitis_pigmentosa 3|Retinitis_pigmentosa	Non-NGS
5859	001-158	RHO	3	129252554	C	T		0	3.23e-05	missense_variant	c.1040C>T	p.Pro347Leu	34	DM:"Retinitis_pigmentosa"	Pathogenic/Likely_pathogenic:Retinitis_pigmentosa|Retinitis_pigmentosa_4|not_provided	Non-NGS
5864	001-165	RHO	3	129252554	C	T		0	3.23e-05	missense_variant	c.1040C>T	p.Pro347Leu	34	DM:"Retinitis_pigmentosa"	Pathogenic/Likely_pathogenic:Retinitis_pigmentosa|Retinitis_pigmentosa_4|not_provided	Non-NGS
5865	001-137	RHO	3	129251119	T	C				missense_variant	c.556T>C	p.Ser186Pro	24.6	DM: "Retinitis pigmentosa"		Non-NGS
5913	001-053	PRPH2	6	42672134	C	T				missense_variant	c.797G>A	p.Gly266Asp		DM: Retinitis pigmentosa	Pathogenic: Retinitis pigmentosa 7, not provided	Non-NGS
5918	121-025	USH2A	1	216420436	TC	T		0.00075748	0.0002552	frameshift_variant&regulatory_region_variant	c.2299del	p.Glu767SerfsTer21		DM:"Usher_syndrome_2a"	Pathogenic/Likely_pathogenic:Retinitis_pigmentosa|Retinal_dystrophy|Inborn_genetic_diseases|Usher_syndrome|Usher_syndrome	Non-NGS
5918	121-025	USH2A	1	216420460	G	T		0.0009692	0.00095566	missense_variant&regulatory_region_variant	c.2276G>T	p.Cys759Phe	24.9	DM:"Retinitis_pigmentosa_recessive_no_hearing_loss"	Pathogenic:Retinitis_pigmentosa|Retinal_dystrophy|Usher_syndrome;_type_2A|Retinitis_pigmentosa_39|Usher_syndrome|Inborn_genetic_diseases|USH2A-Related_Disorders|not_provided	Non-NGS
5923	004-115	RPGR	X	38145488	TCC	T				frameshift_variant&regulatory_region_variant	c.2763_2764delGG	p.Glu922GlyfsTer156		DM:"Retinitis_pigmentosa_X-linked"	Pathogenic:Retinal dystrophy|not provided	Non-NGS
5926	001-019	RHO	3	129247626	C	T			3.19e-05	missense_variant	c.50C>T	p.Thr17Met	24.6	DM:"Retinitis_pigmentosa"	Pathogenic:Retinitis_pigmentosa|Retinal_dystrophy|Retinitis_pigmentosa_4|not_specified|not_provided	Non-NGS
5938	001-020	RHO	3	129247644	C	A				missense_variant&regulatory_region_variant	c.68C>A	p.Pro23His	28.8	DM:"Retinitis_pigmentosa"	Pathogenic:Retinitis_pigmentosa_4|not_provided	Non-NGS
5940	001-093	PRPF3	1	150316692	C	T				missense_variant	c.1481C>T	p.Thr494Met	26.9	DM:"Retinitis_pigmentosa"	Pathogenic:Retinitis_pigmentosa|Retinal_dystrophy|Retinitis_pigmentosa_18|not_provided	Non-NGS
5951	001-035	PRPH2	6	42689696	A	C				missense_variant	c.377T>G	p.Leu126Arg		DM: Retinitis pigmentosa	Likely pathogenic: not provided	Non-NGS
5955	099-007	RPGR	X	38186592	C	T				splice_donor_variant&TF_binding_site_variant&regulatory_region_variant	c.28+1G>A		32	DM:"Retinitis_pigmentosa_X-linked"	Pathogenic:Retinal_dystrophy|not_provided	Non-NGS
5965	099-011	PDE6A	5	149323932	C	T				missense_variant	c.305G>A	p.Arg102His				Non-NGS
5965	099-011	PDE6A	5	149274769	G	T		0.00011778	0.0002261	missense_variant	c.1705C>A	p.Gln569Lys	24.1	DM:"Retinitis_pigmentosa"	Conflicting_interpretations_of_pathogenicity:not_specified|Retinitis_Pigmentosa	Non-NGS
5968	001-049	RHO	3	129247644	C	A				missense_variant&regulatory_region_variant	c.68C>A	p.Pro23His	28.8	DM:"Retinitis_pigmentosa"	Pathogenic:Retinitis_pigmentosa_4|not_provided	Non-NGS
5970	121-029	RHO	3	129247644	C	A				missense_variant&regulatory_region_variant	c.68C>A	p.Pro23His	28.8	DM:"Retinitis_pigmentosa"	Pathogenic:Retinitis_pigmentosa_4|not_provided	Non-NGS
5984	001-047	RHO	3	129247644	C	T				missense_variant	c.68C>T	p.Pro23Leu	31	DM: Retinitis pigmentosa	Pathogenic:not_provided	Non-NGS
5987	004-155	RPGR	X	38145626	C	CT				frameshift_variant	c.2625dupA	p.Gly876ArgfsTer203		DM:"Retinitis_pigmentosa_X-linked"		Non-NGS
5996	004-121	RPGR	X	38145537	CTT	C				frameshift_variant&regulatory_region_variant	c.2714_2715delAA	p.Glu905GlyfsTer173		DM:"Retinitis_pigmentosa_X-linked"	Pathogenic:Retinal dystrophy|not provided	Non-NGS
5998	001-021	RHO	3	129247644	C	A				missense_variant&regulatory_region_variant	c.68C>A	p.Pro23His	28.8	DM:"Retinitis_pigmentosa"	Pathogenic:Retinitis_pigmentosa_4|not_provided	Non-NGS
6002	001-063	PRPF31	19	54631678	AGGTACCGCA	A					c.1074-1_1081delGGTACCGCA					Non-NGS
6003	001-058	RHO	3	129252554	C	T		0	3.23e-05	missense_variant	c.1040C>T	p.Pro347Leu	34	DM:"Retinitis_pigmentosa"	Pathogenic/Likely_pathogenic:Retinitis_pigmentosa|Retinitis_pigmentosa_4|not_provided	Non-NGS
6004	004-123	RPGR	X	38163985	GA	G				frameshift_variant&regulatory_region_variant	c.837delT	p.Leu280PhefsTer18		DM:"Retinitis_pigmentosa_X-linked"	not provided:not_provided	Non-NGS
6009	003-019	USH2A	1	215972325	G	C		3.98e-05		missense_variant	c.9882C>G	p.Cys3294Trp	26.4	DM:"Retinitis_pigmentosa"	Conflicting_interpretations_of_pathogenicity:Retinitis_pigmentosa|Retinal_dystrophy|not_provided	Non-NGS
6038	001-069	RHO	3	129247644	C	A				missense_variant&regulatory_region_variant	c.68C>A	p.Pro23His	28.8	DM:"Retinitis_pigmentosa"	Pathogenic:Retinitis_pigmentosa_4|not_provided	Non-NGS
6043	001-059	PRPF31	19	54632660	A	AA				frameshift_variant&regulatory_region_variant	c.1289dupA	p.Gln431AlafsTer44				Non-NGS
6045	004-127	RPGR	X	38146076	C	A				stop_gained	c.2176G>T	p.Glu726Ter	33	DM:"Retinitis_pigmentosa_X-linked"		Non-NGS
6072	001-076	RP1	8	55538471	C	T				stop_gained	c.2029C>T	p.Arg677Ter	33	DM:"Retinitis_pigmentosa"	Pathogenic:Retinal_dystrophy|Retinitis_pigmentosa_1|not_provided	Non-NGS
6073	001-072	RHO	3	129252554	C	T		0	3.23e-05	missense_variant	c.1040C>T	p.Pro347Leu	34	DM:"Retinitis_pigmentosa"	Pathogenic/Likely_pathogenic:Retinitis_pigmentosa|Retinitis_pigmentosa_4|not_provided	Non-NGS
6074	121-130	DHDDS	1	26764719	A	G	HOM	0.0002346	0.00012738	missense_variant	c.124A>G	p.Lys42Glu	24.9	DM:"Retinitis_pigmentosa_autosomal_recessive"	Pathogenic:Retinitis_pigmentosa|Retinitis_pigmentosa_59|DEVELOPMENTAL_DELAY_AND_SEIZURES_WITH_OR_WITHOUT_MOVEMENT_ABNORMALITIES	Non-NGS
6078	001-080	RHO	3	129251104	G	A				missense_variant	c.541G>A	p.Glu181Lys	26.1	DM:"Retinitis_pigmentosa"	Pathogenic:Retinitis_pigmentosa|Retinal_dystrophy|Retinitis_pigmentosa_4|not_provided	Non-NGS
6079	004-167	RPGR	X	38145353	TC	T				frameshift_variant&regulatory_region_variant	c.2899delG	p.Glu967LysfsTer122		DM:"Retinitis_pigmentosa_X-linked"		Non-NGS
6082	004-274	RPGR	X	38158361	C	CA				frameshift_variant	c.1092dupT	p.Ala365CysfsTer12		DM:"Retinitis_pigmentosa_X-linked"	Pathogenic:Retinal_dystrophy|not_provided	Non-NGS
6084	001-082	PRPF8	17	1554143	G	A				stop_gained	c.6961C>T	p.Gln2321Ter		DM: "Retinitis pigmentosa"		Non-NGS
6137	001-096	PRPF3	1	150316692	C	T				missense_variant	c.1481C>T	p.Thr494Met	26.9	DM:"Retinitis_pigmentosa"	Pathogenic:Retinitis_pigmentosa|Retinal_dystrophy|Retinitis_pigmentosa_18|not_provided	Non-NGS
6147	004-133	RPGR	X	38182174	C	A				missense_variant	c.179G>T	p.Gly60Val		DM:"Retinitis_pigmentosa_X-linked"		Non-NGS
6149	001-089	RHO	3	129247644	C	A				missense_variant&regulatory_region_variant	c.68C>A	p.Pro23His	28.8	DM:"Retinitis_pigmentosa"	Pathogenic:Retinitis_pigmentosa_4|not_provided	Non-NGS
6154	004-134	RPGR	X	38145732	CCCCTT	C				frameshift_variant	c.2516_2520delAAGGG	p.Glu839GlyfsTer238		DM:"Retinitis_pigmentosa_X-linked"	Pathogenic/Likely pathogenic:Retinal dystrophy|Retinitis pigmentosa	Non-NGS
6159	001-077	RP1	8	55538471	C	T				stop_gained	c.2029C>T	p.Arg677Ter	33	DM:"Retinitis_pigmentosa"	Pathogenic:Retinal_dystrophy|Retinitis_pigmentosa_1|not_provided	Non-NGS
6161	001-075	RP1	8	55538471	C	T				stop_gained	c.2029C>T	p.Arg677Ter	33	DM:"Retinitis_pigmentosa"	Pathogenic:Retinal_dystrophy|Retinitis_pigmentosa_1|not_provided	Non-NGS
6162	003-060	CNGA1	4	47938551	TT	T	HOM			frameshift_variant	c.2169delA	p.Lys723AsnfsTer2				Non-NGS
6174	001-078	RHO	3	129247644	C	A				missense_variant&regulatory_region_variant	c.68C>A	p.Pro23His	28.8	DM:"Retinitis_pigmentosa"	Pathogenic:Retinitis_pigmentosa_4|not_provided	Non-NGS
6180	001-100	PRPF31	19	54629961	G	GTGT					c.912_914dupTGT	p.Val305dup		DM: Retinitis pigmentosa	Conflicting interpretations of pathogenicity: Retinal dystrophy, not provided	Non-NGS
6184	004-135	RPGR	X	38145386	TC	T				frameshift_variant	c.2866delG	p.Glu956ArgfsTer133		DM:"Retinitis_pigmentosa_X-linked"		Non-NGS
6201	003-080	PDE6A	5	149294505	C	T	HOM	2.78e-05	3.2e-05	splice_donor_variant&regulatory_region_variant	c.998+1G>A		33	DM:"Retinitis_pigmentosa"	Pathogenic:not_provided	Non-NGS
6207	001-098	RHO	3	129249731	T	G				missense_variant	c.374T>G	p.Leu125Arg	32	DM:"Retinitis pigmentosa"		Non-NGS
6208	004-139	RPGR	X	38176702	TAA	T				frameshift_variant	c.485_486delTT	p.Phe162TyrfsTer4		DM:"Retinitis_pigmentosa_X-linked"	Pathogenic:Retinal dystrophy	Non-NGS
6219	121-189	RPGR	X	38146014	TTC	T				frameshift_variant	c.2236_2237delGA	p.Glu746ArgfsTer23		DM:"Retinitis_pigmentosa_X-linked"	Pathogenic:Retinitis_pigmentosa|Retinal_dystrophy|Retinitis_pigmentosa_15|not_provided	Non-NGS
6242	121-211	RP2	X	46713160	C	T				missense_variant	c.352C>T	p.Arg118Cys				Non-NGS
6254	001-125	RP1	8	55538471	C	T				stop_gained	c.2029C>T	p.Arg677Ter	33	DM:"Retinitis_pigmentosa"	Pathogenic:Retinal_dystrophy|Retinitis_pigmentosa_1|not_provided	Non-NGS
6256	099-066	USH2A	1	216420436	TC	T		0.00075748	0.0002552	frameshift_variant&regulatory_region_variant	c.2299del	p.Glu767SerfsTer21		DM:"Usher_syndrome_2a"	Pathogenic/Likely_pathogenic:Retinitis_pigmentosa|Retinal_dystrophy|Inborn_genetic_diseases|Usher_syndrome|Usher_syndrome	Non-NGS
6256	099-066	USH2A	1	216270538	G	A		1.59e-05		stop_gained	c.4645C>T	p.Arg1549Ter	43	DM:"Usher_syndrome_2"	Pathogenic:Usher_syndrome;_type_2A|Retinitis_pigmentosa_39|Rare_genetic_deafness	Non-NGS
6265	001-128	PRPF31	19	54621836	TG	T					c.177+1delG			DM: "Retinitis pigmentosa"		Non-NGS
6267	001-166	RP1	8	55538471	C	T				stop_gained	c.2029C>T	p.Arg677Ter	33	DM:"Retinitis_pigmentosa"	Pathogenic:Retinal_dystrophy|Retinitis_pigmentosa_1|not_provided	Non-NGS
6269	001-086	RP1	8	55538627	AG	A				frameshift_variant	c.2185delG	p.Glu729LysfsTer9		DM: Retinitis pigmentosa		Non-NGS
6272	001-141	PRPF8	17	1554104	A	T				missense_variant	c.7000T>A	p.Tyr2334Asn		DM: "Retinitis pigmentosa"	Pathogenic:Retinal_dystrophy; not_provided	Non-NGS
6281	001-131	RHO	3	129247644	C	A				missense_variant&regulatory_region_variant	c.68C>A	p.Pro23His	28.8	DM:"Retinitis_pigmentosa"	Pathogenic:Retinitis_pigmentosa_4|not_provided	Non-NGS
6282	003-106	RHO	3	129251424	G	T		1.99e-05		stop_gained	c.745G>T	p.Glu249Ter	42	DM:"Retinitis_pigmentosa"	Likely_pathogenic:Retinal_dystrophy|Retinitis_pigmentosa_4;_autosomal_recessive|not_provided	Non-NGS
6285	001-145	PRPH2	6	42689519	A	G		7.96e-06		missense_variant	c.554T>C	p.Leu185Pro	29.1	DM:"Retinitis_pigmentosa"	Pathogenic:Retinal_dystrophy|Retinitis_pigmentosa_7;_digenic|Leber_congenital_amaurosis_18|Patterned_dystrophy_of_retinal_pigment_epithelium|not_provided	Non-NGS
6455	001-127	IMPDH1	7	128038611	C	T		3.98e-06		missense_variant	c.931G>A	p.Asp311Asn	25	DM:"Retinitis_pigmentosa"	Pathogenic:Retinitis_pigmentosa_10|not_provided	Non-NGS
6457	001-168	IMPDH1	7	128038611	C	T		3.98e-06		missense_variant	c.931G>A	p.Asp311Asn	25	DM:"Retinitis_pigmentosa"	Pathogenic:Retinitis_pigmentosa_10|not_provided	Non-NGS
6471	004-143	RPGR	X	38145596	TCC	T				frameshift_variant	c.2655_2656delGG	p.Glu886GlyfsTer192		DM:"Retinitis_pigmentosa_X-linked"	Pathogenic:Retinal dystrophy|Retinitis pigmentosa 3	Non-NGS
6473	001-142	RHO	3	129252554	C	T		0	3.23e-05	missense_variant	c.1040C>T	p.Pro347Leu	34	DM:"Retinitis_pigmentosa"	Pathogenic/Likely_pathogenic:Retinitis_pigmentosa|Retinitis_pigmentosa_4|not_provided	Non-NGS
6475	121-264	USH2A	1	216420460	C	A		0.0009692	0.00095566	missense_variant&regulatory_region_variant	c.2276G>T	p.Cys759Phe	24.9	DM:"Retinitis_pigmentosa_recessive_no_hearing_loss"	Pathogenic:Retinitis_pigmentosa|Retinal_dystrophy|Usher_syndrome;_type_2A|Retinitis_pigmentosa_39|Usher_syndrome|Inborn_genetic_diseases|USH2A-Related_Disorders|not_provided	Non-NGS
6475	121-264	USH2A	1	216420436	TC	T		0.00075748	0.0002552	frameshift_variant&regulatory_region_variant	c.2299del	p.Glu767SerfsTer21		DM:"Usher_syndrome_2a"	Pathogenic/Likely_pathogenic:Retinitis_pigmentosa|Retinal_dystrophy|Inborn_genetic_diseases|Usher_syndrome|Usher_syndrome	Non-NGS
6480	004-175	RPGR	X	38145452	C	A				stop_gained	c.2800G>T	p.Glu934Ter		DM:"Retinitis_pigmentosa_X-linked"		Non-NGS
6508	218-061	RHO	3	129251131	G	A		3.98e-06		missense_variant	c.568G>A	p.Asp190Asn	24.3	DM:"Retinitis_pigmentosa"	Pathogenic:Retinitis_pigmentosa_4|not_provided	Non-NGS
6630	001-081	PRPF31	19	54626831	A	C					c.421-2A>C			DM: Retinitis piamentosa	Pathogenic/Likely pathogenic: Retinal dystrophy, not provided	Non-NGS
6631	004-146	RPGR	X	38145846	CCT	C				frameshift_variant	c.2405_2406delAG	p.Glu802GlyfsTer32		DM:"Retinitis_pigmentosa_X-linked"	Pathogenic:not provided|Inborn genetic diseases|Retinitis pigmentosa, X-linked, and sinorespiratory infections, with or without deafness|X-linked cone-rod dystrophy 1|Retinitis pigmentosa 3|Macular degeneration, X-linked atrophic|Retinitis pigmentosa 3|X-linked cone-rod dystrophy 1|Macular degeneration, X-linked atrophic|Retinal dystrophy|Primary ciliary dyskinesia|Retinitis pigmentosa	Non-NGS
6635	004-144	RPGR	X	38145159	CT	C				frameshift_variant	c.3092delA	p.Glu1031GlyfsTer58		DM:"Retinitis_pigmentosa_X-linked"	Pathogenic:Retinal_dystrophy|not_provided	Non-NGS
6653	001-162	RHO	3	129247644	C	A				missense_variant&regulatory_region_variant	c.68C>A	p.Pro23His	28.8	DM:"Retinitis_pigmentosa"	Pathogenic:Retinitis_pigmentosa_4|not_provided	Non-NGS
6676	001-013	RHO	3	129247728	G	T				missense_variant	c.152G>T	p.Gly51Val	26.3	DM: Retinitis pigmentosa		Non-NGS
6681	001-144	PRPF3	1	150316692	C	T				missense_variant	c.1481C>T	p.Thr494Met	26.9	DM:"Retinitis_pigmentosa"	Pathogenic:Retinitis_pigmentosa|Retinal_dystrophy|Retinitis_pigmentosa_18|not_provided	Non-NGS
6690	001-066	RHO	3	129247644	C	A				missense_variant&regulatory_region_variant	c.68C>A	p.Pro23His	28.8	DM:"Retinitis_pigmentosa"	Pathogenic:Retinitis_pigmentosa_4|not_provided	Non-NGS
6705	003-044	USH2A	1	216420436	TC	T		0.00075748	0.0002552	frameshift_variant&regulatory_region_variant	c.2299del	p.Glu767SerfsTer21		DM:"Usher_syndrome_2a"	Pathogenic/Likely_pathogenic:Retinitis_pigmentosa|Retinal_dystrophy|Inborn_genetic_diseases|Usher_syndrome|Usher_syndrome	Non-NGS
6705	003-044	USH2A	1	216420460	C	A		0.0009692	0.00095566	missense_variant&regulatory_region_variant	c.2276G>T	p.Cys759Phe	24.9	DM:"Retinitis_pigmentosa_recessive_no_hearing_loss"	Pathogenic:Retinitis_pigmentosa|Retinal_dystrophy|Usher_syndrome;_type_2A|Retinitis_pigmentosa_39|Usher_syndrome|Inborn_genetic_diseases|USH2A-Related_Disorders|not_provided	Non-NGS
6719	004-147	RPGR	X	38145353	TC	T				frameshift_variant	c.2899delG	p.Glu967LysfsTer122		DM:"Retinitis_pigmentosa_X-linked"	Pathogenic/Likely pathogenic:not provided|Retinitis pigmentosa	Non-NGS
6727	001-140	RP1	8	55538471	C	T				stop_gained	c.2029C>T	p.Arg677Ter	33	DM:"Retinitis_pigmentosa"	Pathogenic:Retinal_dystrophy|Retinitis_pigmentosa_1|not_provided	Non-NGS
6733	121-237	RP2	X	46737028	A	C					c.969+3A>C					Non-NGS
6734	001-006	RHO	3	129247644	C	A				missense_variant&regulatory_region_variant	c.68C>A	p.Pro23His	28.8	DM:"Retinitis_pigmentosa"	Pathogenic:Retinitis_pigmentosa_4|not_provided	Non-NGS
6736	003-010	PDE6A	5	149274769	G	T	HOM	0.00011533	0.00028673	missense_variant	c.1705C>A	p.Gln569Lys	26.2	DM:"Retinitis_pigmentosa"	Conflicting_interpretations_of_pathogenicity:Retinitis_pigmentosa|not_provided	Non-NGS
6787	001-005	IMPDH1	7	128038611	C	T		3.98e-06		missense_variant	c.931G>A	p.Asp311Asn	25	DM:"Retinitis_pigmentosa"	Pathogenic:Retinitis_pigmentosa_10|not_provided	Non-NGS
6789	001-029	PRPF3	1	150316692	C	T				missense_variant	c.1481C>T	p.Thr494Met	26.9	DM:"Retinitis_pigmentosa"	Pathogenic:Retinitis_pigmentosa|Retinal_dystrophy|Retinitis_pigmentosa_18|not_provided	Non-NGS
6792	003-022	USH2A	1	216420460	C	A		0.0009692	0.00095566	missense_variant&regulatory_region_variant	c.2276G>T	p.Cys759Phe	24.9	DM:"Retinitis_pigmentosa_recessive_no_hearing_loss"	Pathogenic:Retinitis_pigmentosa|Retinal_dystrophy|Usher_syndrome;_type_2A|Retinitis_pigmentosa_39|Usher_syndrome|Inborn_genetic_diseases|USH2A-Related_Disorders|not_provided	Non-NGS
6792	003-022	USH2A	1	216363621	CAG	C		3.99e-06		frameshift_variant	c.4338_4339delCT	p.Cys1447GlnfsTer29		DM:"Usher_syndrome_2a"	Pathogenic:Retinal_dystrophy|Usher_syndrome;_type_2A|Retinitis_pigmentosa_39|Usher_syndrome|USH2A-Related_Disorders|not_provided|Rare_genetic_deafness	Non-NGS
6812	001-024	RP1	8	55538471	C	T				stop_gained	c.2029C>T	p.Arg677Ter	33	DM:"Retinitis_pigmentosa"	Pathogenic:Retinal_dystrophy|Retinitis_pigmentosa_1|not_provided	Non-NGS
6813	004-158	RPGR	X	38182174	C	A				missense_variant	c.179G>T	p.Gly60Val		DM:"Retinitis_pigmentosa_X-linked"		Non-NGS
6820	121-033	RPGR	X	38146034	C	A				stop_gained	c.2218G>T	p.Glu740Ter		DM:"Retinitis_pigmentosa_X-linked"		Non-NGS
6877	003-043	PDE6A	5	149323933	G	T		0.00016706	6.38e-05	missense_variant	c.304C>A	p.Arg102Ser	23.9	DM:"Retinitis_pigmentosa"	Conflicting_interpretations_of_pathogenicity:Retinitis_pigmentosa|Retinal_dystrophy|not_provided	Non-NGS
6877	003-043	PDE6A	5	149274757	A	G				missense_variant	c.1717T>C	p.Ser573Pro				Non-NGS
6878	099-017	CLRN1	3	150690352	A	C	HOM	0.00026397		missense_variant	c.144T>G	p.Asn48Lys	25	DM:"Usher_syndrome_3a"	Conflicting_interpretations_of_pathogenicity:Retinitis_pigmentosa|Usher_syndrome	Non-NGS
6882	001-033	RHO	3	129247728	G	T				missense_variant	c.152G>T	p.Gly51Val	26.3	DM: Retinitis pigmentosa		Non-NGS
6886	001-040	RP1	8	55538729	TTAAA	T				frameshift_variant	c.2287_2290delAATA	p.Asn763LeufsTer11		DM: Retinitis pigmentosa	Pathogenic: Retinitis pigmentosa 1	Non-NGS
6892	001-061	SNRNP200	2	96958829	G	A				missense_variant	c.2041C>T	p.Arg681Cys		DM: Retinitis pigmentosa, autosomal dominant	Pathogenic/Likely Pathogenic: Retinitis pigmentosa 33, not provided, Retinitis pigmentosa	Non-NGS
6897	003-053	IDH3B	20	2641179	AT	A	HOM			frameshift_variant	c.589delA	p.Ile197LeufsTer26		DM?: Retinitis pigmentosa	Pathogenic: Retinitis pigmentosa 46	Non-NGS
6947	004-148	RPGR	X	38178194	CA	C				frameshift_variant&regulatory_region_variant	c.356delT	p.Leu119TrpfsTer14		DM:"Retinitis_pigmentosa_X-linked"	not provided:not_provided	Non-NGS
6948	001-032	PRPH2	6	42672284	G	A				missense_variant	c.647C>T	p.Pro216Leu		DM: Retinitis pigmentosa	Pathogenic: Patterned dystrophy of the retinal pigment epithelium, PRPH2-Related Disorders, Retinal dystrophy, not provided, Retinitis pigmentosa	Non-NGS
6975	001-017	PRPF31	19	54621776	C	T				stop_gained	c.118C>T	p.Gln40Ter	36			Non-NGS
6976	001-016	RHO	3	129249869	C	T				missense_variant&regulatory_region_variant	c.512C>T	p.Pro171Leu	23.7	DM?:"Retinitis_Pigmentosa"		Non-NGS
6977	004-153	RPGR	X	38146014	TTC	T				frameshift_variant	c.2236_2237delGA	p.Glu746ArgfsTer23		DM:"Retinitis_pigmentosa_X-linked"	Pathogenic:Retinitis_pigmentosa|Retinal_dystrophy|Retinitis_pigmentosa_15|not_provided	Non-NGS
6992	001-026	PRPF3	1	150316688	C	T				missense_variant	c.1477C>T	p.Pro493Ser	25.8	DM:"Retinitis_pigmentosa"	Pathogenic:Retinitis_pigmentosa_18	Non-NGS
6994	001-007	RHO	3	129247644	C	A				missense_variant&regulatory_region_variant	c.68C>A	p.Pro23His	28.8	DM:"Retinitis_pigmentosa"	Pathogenic:Retinitis_pigmentosa_4|not_provided	Non-NGS
6995	001-039	RHO	3	129251125	G	A				missense_variant	c.562G>A	p.Gly188Arg		DM: "Retinitis pigmentosa"	Pathogenic:Retinitis_pigmentosa|not_provided	Non-NGS
7009	001-046	SNRNP200	2	96958829	G	A				missense_variant	c.2041C>T	p.Arg681Cys		DM: Retinitis pigmentosa, autosomal dominant	Pathogenic/Likely Pathogenic: Retinitis pigmentosa 33, not provided, Retinitis pigmentosa	Non-NGS
7011	099-051	PRPF31	19	54629942	T	C				missense_variant	c.895T>C	p.Cys299Arg	26.9	DM?:"Retinitis_pigmentosa"	Pathogenic:Retinal_dystrophy	Non-NGS
7013	001-036	PRPF8	17	1554112	TC	T				frameshift_variant	c.6991delG	p.Glu2331ArgfsTer28		DM:"Retinitis_pigmentosa"		Non-NGS
7020	001-051	SNRNP200	2	96958828	C	T				missense_variant	c.2042G>A	p.Arg681His	27.9	DM:"Retinitis_pigmentosa_autosomal_dominant"	Pathogenic:Retinitis_pigmentosa|Retinal_dystrophy	Non-NGS
7024	004-149	RP2	X	46713065	G	A				missense_variant	c.257G>A	p.Cys86Tyr	26.1	DM:"Retinitis_pigmentosa_X-linked"		Non-NGS
7038	004-150	RPGR	X	38145807	CCTCT	C				frameshift_variant	c.2442_2445delAGAG	p.Gly817LysfsTer2		DM:"Retinitis_pigmentosa_X-linked"	Pathogenic:not provided|Retinal dystrophy|Retinitis pigmentosa 3|Retinitis pigmentosa	Non-NGS
7042	001-034	RHO	3	129249856	T	C				missense_variant&regulatory_region_variant	c.499T>C	p.Cys167Arg	25.4	DM:"Retinitis_pigmentosa"		Non-NGS
7044	001-025	PRPF31	19	54631562	C	T				stop_gained	c.1060C>T	p.Arg354Ter	49	DM:"Retinitis_pigmentosa_autosomal_dominant"	Likely_pathogenic:Retinal_dystrophy	Non-NGS
7047	001-065	RHO	3	129247749	C	G				missense_variant&regulatory_region_variant	c.173C>G	p.Thr58Arg	25.1	DM:"Retinitis_pigmentosa"	Pathogenic:Retinal_dystrophy|Retinitis_pigmentosa_4	Non-NGS
7050	001-067	RP1	8	55538721	ATAAAT	A				frameshift_variant	c.2285_2289delTAAAT	p.Leu762TyrfsTer17		DM:"Retinitis_pigmentosa"	Pathogenic:Retinitis_pigmentosa|Retinal_dystrophy|Retinitis_pigmentosa_1	Non-NGS
7053	001-022	RHO	3	129247644	C	A				missense_variant&regulatory_region_variant	c.68C>A	p.Pro23His	28.8	DM:"Retinitis_pigmentosa"	Pathogenic:Retinitis_pigmentosa_4|not_provided	Non-NGS
7056	004-165	RPGR	X	38156572	AAG	A				frameshift_variant	c.1377_1378delCT	p.Leu460IlefsTer2		DM:"Retinitis_pigmentosa_X-linked"	Pathogenic:Retinal_dystrophy|not_provided	Non-NGS
7067	099-038	CNGA1	4	47939552	G	A		0.0010697	0.0011942	missense	c.1166C>T	p.Ser389Phe	23.7	DM:"Retinitis_pigmentosa"	Pathogenic:Retinitis_pigmentosa_49	Non-NGS
7073	004-151	RPGR	X	38145981	CCT	C				frameshift_variant	c.2270_2271delAG	p.Glu757GlyfsTer12		DM:"Retinitis_pigmentosa_X-linked"	Pathogenic:not_provided	Non-NGS
7074	001-085	SNRNP200	2	96953706	G	A		3.98e-06		missense_variant&splice_region_variant	c.3260C>T	p.Ser1087Leu	33	DM:"Retinitis_pigmentosa_autosomal_dominant"	Pathogenic:Retinitis_pigmentosa|Retinal_dystrophy|Retinitis_pigmentosa_33|not_provided	Non-NGS
7080	003-001	NRL	14	24551834	A	AG		1.6e-05		frameshift_variant	c.223dupC	p.Leu75ProfsTer19		DM:"Enhanced_S-cone_syndrome"	Pathogenic:Retinal_degeneration;_autosomal_recessive;_clumped_pigment_type|not_provided	Non-NGS
7080	003-001	NRL	14	24550680	A	G				missense_variant	c.479T>C	p.Leu160Pro		DM: Clumped pigmentary retinal degeneration		Non-NGS
7783	099-014	RHO	3	129247905	G	A				missense_variant	c.329G>A	p.Cys110Tyr		DM: Retinitis pigmentosa	Pathogenic:Retinal dystrophy, not provided	Non-NGS
8992	002-015	RHO	3	129247749	C	G				missense_variant&regulatory_region_variant	c.173C>G	p.Thr58Arg	25.1	DM:"Retinitis_pigmentosa"	Pathogenic:Retinal_dystrophy|Retinitis_pigmentosa_4	Non-NGS
11397	184-013	CLRN1	3	150690352	A	C	HOM	0.00026397		missense_variant	c.144T>G	p.Asn48Lys	25	DM:"Usher_syndrome_3a"	Conflicting_interpretations_of_pathogenicity:Retinitis_pigmentosa|Usher_syndrome	Non-NGS
11496	004-207	RPGR	X	38145984	CCT	C				frameshift_variant	c.2270_2271delAG	p.Glu757GlyfsTer12		DM:"Retinitis_pigmentosa_X-linked"	Pathogenic:not_provided	Non-NGS
11978	001-074	RHO	3	129247842	G	A				missense_variant	c.266G>A	p.Gly89Asp		DM: "Retinitis pigmentosa"	Pathogenic:Pigmentary_retinal_dystrophy|Retinitis_pigmentosa_4|Retinitis_pigmentosa	Non-NGS
11979	001-102	RHO	3	129247842	G	A				missense_variant	c.266G>A	p.Gly89Asp		DM: "Retinitis pigmentosa"	Pathogenic:Pigmentary_retinal_dystrophy|Retinitis_pigmentosa_4|Retinitis_pigmentosa	Non-NGS
13379	218-093	PRPH2	6	42672284	G	A				missense_variant	c.647C>T	p.Pro216Leu		DM: "Retinitis pigmentosa"	Pathogenic: Patterned dystrophy of the retinal pigment epithelium, PRPH2-Related Disorders, Retinal dystrophy, not provided, Retinitis pigmentosa	Non-NGS
13439	226-442	PRPH2	6	42672273	CG	C				frameshift_variant	c.658delC	p.Arg220GlyfsTer36		DM: "Pattern dystrophy"	Pathogenic: not provided	Non-NGS
14066	004-221	RPGR	X	38145825	CCT	C				frameshift_variant	c.2426_2427delAG	p.Glu809GlyfsTer25		DM:"Retinitis_pigmentosa_X-linked"		Non-NGS
14354	121-426	CLRN1	3	150690352	A	C	HOM	0.00026397		missense_variant	c.144T>G	p.Asn48Lys	25	DM:"Usher_syndrome_3a"	Conflicting_interpretations_of_pathogenicity:Retinitis_pigmentosa|Usher_syndrome	Non-NGS
14402	184-046	USH2A	1	215916534	G	A				stop_gained	c.11533C>T	p.Gln3845Ter	55	DM:"Usher_syndrome_2"		Non-NGS
14568	001-347	RHO	3	129251114	A	C				missense_variant	c.551A>C	p.Gln184Pro		DM: "Retinitis pigmentosa"		Non-NGS
14658	004-230	RP2	X	46713092	C	T				missense_variant	c.284C>T	p.Pro97Leu				Non-NGS
15286	001-409	PRPF3	1	150316688	C	T					c.1477C>T	p.Pro493Ser	25.8	DM:"Retinitis_pigmentosa"	Pathogenic:Retinitis_pigmentosa_18	Non-NGS
15290	039-206	RPGR	X	38145846	CCT	C				frameshift_variant	c.2405_2406delAG	p.Glu802GlyfsTer32		DM:"Retinitis_pigmentosa_X-linked"	Pathogenic:Retinitis_pigmentosa	Non-NGS
15396	004-256	RPGR	X	38146172	T	A				stop_gained	c.2080A>T	p.Lys694Ter	33	DM:"Retinitis_pigmentosa_X-linked"		Non-NGS
15433	004-258	RPGR	X	38164044	G	A					c.779-1G>A			DM:"Retinitis_pigmentosa_X-linked"		Non-NGS
15587	004-261	RPGR	X	38163980	AAAAAG	A				frameshift_variant	c.838_842delCTTTT	p.Leu280Ter		DM:"Retinitis_pigmentosa_X-linked"		Non-NGS
15594	001-434	RHO	3	129247709	T	C		2.39e-05	6.37e-05	missense_variant	c.133T>C	p.Phe45Leu	23.6	DM?:"Retinitis_pigmentosa"	Pathogenic:Retinitis_pigmentosa_4	Non-NGS
15918	001-469	RHO	3	129251567	G	T				missense_variant&regulatory_region_variant	c.888G>T	p.Lys296Asn		DM: Retinitis pigmentosa	Pathogenic: not provided, Retinitis pigmentosa 4	Non-NGS
19173	001-479	RHO	3	129247644	C	A				missense_variant&regulatory_region_variant	c.68C>A	p.Pro23His	28.8	DM:"Retinitis_pigmentosa"	Pathogenic:Retinitis_pigmentosa_4|not_provided	Non-NGS
19446	004-285	RPGR	X	38163888	C	T				missense_variant&regulatory_region_variant	c.934G>A	p.Asp312Asn		DM:"Retinitis_pigmentosa_X-linked"		Non-NGS
19582	001-520	RHO	3	129247644	C	A				missense_variant&regulatory_region_variant	c.68C>A	p.Pro23His	28.8	DM:"Retinitis_pigmentosa"	Pathogenic:Retinitis_pigmentosa_4|not_provided	Non-NGS
19745	226-1061	RP1	8	55538721	ATAAAT	A				frameshift_variant	c.2285_2289delTAAAT	p.Leu762TyrfsTer17		DM:"Retinitis_pigmentosa"	Pathogenic:Retinitis_pigmentosa|Retinal_dystrophy|Retinitis_pigmentosa_1	Non-NGS
22039	039-409	BBS1	11	66293652	T	G	HOM	0.0015116	0.0020381	missense_variant	c.1169T>G	p.Met390Arg	26.2	DM:"Bardet-Biedl_syndrome"	Pathogenic:Retinitis_pigmentosa|Retinal_dystrophy|Bardet-Biedl_syndrome_1|Bardet-Biedl_syndrome|Usher_syndrome|not_provided	Non-NGS
22631	001-537	PRPF31	19	54629901	A	G				splice_acceptor_variant	c.856-2A>G		33	DM:"Retinitis_pigmentosa"	Pathogenic:not_provided	Non-NGS
1365	099-055	ABCA4	1	94471055	C	T		0.00035403	0.00035039	missense_variant&regulatory_region_variant	c.6089G>A	p.Arg2030Gln	27.2	DM:"Stargardt_disease"	Pathogenic/Likely_pathogenic:Retinal_dystrophy|Macular_dystrophy|Vitreoretinopathy|Age-related_macular_degeneration_2|Stargardt_disease_1|Retinitis_pigmentosa_19|Cone-rod_dystrophy_3|Progressive_cone_dystrophy_(without_rod_involvement)|not_provided	GEDi
1365	099-055	ABCA4	1	94564451	T	G		0.00014729	0.00012749	missense_variant&regulatory_region_variant	c.667A>C	p.Lys223Gln	1.16	DM?:"Stargardt_disease"	Uncertain_significance:Retinal_dystrophy|not_provided	GEDi
2732	004-113	RP1	8	55538816	A	T		3.19e-05		stop_gained	c.2374A>T	p.Lys792Ter	36	Pathogenic:Retinal_dystrophy|not_provided		GEDi
2874	121-097_2	USH2A	1	216420460	C	A		0.0009692	0.00095566	missense_variant&regulatory_region_variant	c.2276G>T	p.Cys759Phe	24.9	DM:"Retinitis_pigmentosa_recessive_no_hearing_loss"	Pathogenic:Retinitis_pigmentosa|Retinal_dystrophy|Usher_syndrome;_type_2A|Retinitis_pigmentosa_39|Usher_syndrome|Inborn_genetic_diseases|USH2A-Related_Disorders|not_provided	GEDi
2874	121-097_2	USH2A	1	216019240	C	T		1.59e-05		stop_gained&regulatory_region_variant	c.8981G>A	p.Trp2994Ter	36	DM:"Usher_syndrome_2"	Pathogenic/Likely_pathogenic:Retinitis_pigmentosa|Retinal_dystrophy|Usher_syndrome;_type_2A|Retinitis_pigmentosa_39|not_provided|Rare_genetic_deafness	GEDi
3482	099-043	USH2A	1	216363621	CAG	C		3.99e-06		frameshift_variant	c.4338_4339del	p.Cys1447GlnfsTer29		DM:"Usher_syndrome_2a"	Pathogenic:Retinal_dystrophy|Usher_syndrome;_type_2A|Retinitis_pigmentosa_39|Usher_syndrome|USH2A-Related_Disorders|not_provided|Rare_genetic_deafness	GEDi
3482	099-043	USH2A	1	216051099	C	G				splice_donor_variant	c.8681+1G>C		33			GEDi
3960	121-060	USH2A	1	215853720	T	C		8.41e-05		splice_acceptor_variant	c.12067-2A>G		34	DM:"Usher_syndrome_2"	Pathogenic:Retinal_dystrophy|Usher_syndrome;_type_2A|Retinitis_pigmentosa_39|Usher_syndrome_type_2|not_provided|Rare_genetic_deafness	GEDi
3960	121-060	USH2A	1	216420436	TC	T		0.00075748	0.0002552	frameshift_variant&regulatory_region_variant	c.2299del	p.Glu767SerfsTer21		DM:"Usher_syndrome_2a"	Pathogenic/Likely_pathogenic:High_palate|Retinitis_pigmentosa|Retinal_dystrophy|Anxiety|Brisk_reflexes|Dysautonomia|Abnormality_of_the_upper_limb|Multiple_joint_contractures|Dislocated_radial_head|Short_stature|Distal_arthrogryposis|Congenital_stationary_night_blindness|Macular_dystrophy|Abnormality_of_upper_limb_joint|Chronic_pain|Abnormality_of_upper_limb_bone|Cognitive_impairment|Usher_syndrom…	GEDi
4109	001-090	RHO	3	129249761	G	T				missense_variant&regulatory_region_variant	c.404G>T	p.Arg135Leu	29.9	DM:"Retinitis_pigmentosa"	Pathogenic:Retinitis_pigmentosa_4|not_provided	GEDi
5148	003-062	USH2A	1	216420436	TC	T		0.00075748	0.0002552	frameshift_variant&regulatory_region_variant	c.2299del	p.Glu767SerfsTer21		DM:"Usher_syndrome_2a"	Pathogenic/Likely_pathogenic:High_palate|Retinitis_pigmentosa|Retinal_dystrophy|Anxiety|Brisk_reflexes|Dysautonomia|Abnormality_of_the_upper_limb|Multiple_joint_contractures|Dislocated_radial_head|Short_stature|Distal_arthrogryposis|Congenital_stationary_night_blindness|Macular_dystrophy|Abnormality_of_upper_limb_joint|Chronic_pain|Abnormality_of_upper_limb_bone|Cognitive_impairment|Usher_syndrom…	GEDi
5148	003-062	USH2A	1	215960057	C	T		3.58e-05	0.00015923	missense_variant	c.10342G>A	p.Glu3448Lys	25.8	DM:"Retinitis_pigmentosa_autosomal_recessive"	Conflicting_interpretations_of_pathogenicity:Retinitis_pigmentosa|Retinal_dystrophy|Usher_syndrome;_type_2A|Retinitis_pigmentosa_39|not_provided	GEDi
5213	121-098	USH2A	1	216420436	TC	T		0.00075748	0.0002552	frameshift_variant&regulatory_region_variant	c.2299del	p.Glu767SerfsTer21		DM:"Usher_syndrome_2a"	Pathogenic/Likely_pathogenic:High_palate|Retinitis_pigmentosa|Retinal_dystrophy|Anxiety|Brisk_reflexes|Dysautonomia|Abnormality_of_the_upper_limb|Multiple_joint_contractures|Dislocated_radial_head|Short_stature|Distal_arthrogryposis|Congenital_stationary_night_blindness|Macular_dystrophy|Abnormality_of_upper_limb_joint|Chronic_pain|Abnormality_of_upper_limb_bone|Cognitive_impairment|Usher_syndrom…	GEDi
5213	121-098	USH2A	1	216061767	C	T				splice_donor_variant&regulatory_region_variant	c.8223+1G>A		32	DM:"Usher_syndrome_2"		GEDi
5673	001-002	RHO	3	129249760	C	T				missense_variant&regulatory_region_variant	c.403C>T	p.Arg135Trp	26	DM:"Retinitis_pigmentosa"	Pathogenic:Retinitis_pigmentosa|Retinal_dystrophy|Retinitis_pigmentosa_4|Retinitis_punctata_albescens|not_provided	GEDi
5713	121-190	PRPF6	20	62612669	GGTGAGGCCTGGGGCGGCGCGCGAGGGGCGGGGACCCGGCTACAGGAGCGCAGTGCTTTGGGGCGTGTTTGGGGGCGGGGGTCTATGGCCGCGCAGTCTGAAAGACGCTTGGTGGATCGGCTTAATCCCTGCAGGAAGCAACGGGCTTTGGGGTCAGGACATACCTGTGTGTGCACCCTGCTTGCCGCCTAGATGTGACACATTGACTCTCAGCCCAGTGTTTTGGTCTGTAAGATGGGTAATGCTGTATACGGTCTGCA	G				splice_donor_variant&intron_variant&regulatory_region_variant	c.71+7_71+265del					GEDi
5785	121-269	USH2A	1	216420436	TC	T		0.00075748	0.0002552	frameshift_variant&regulatory_region_variant	c.2299del	p.Glu767SerfsTer21		DM:"Usher_syndrome_2a"	Pathogenic/Likely_pathogenic:High_palate|Retinitis_pigmentosa|Retinal_dystrophy|Anxiety|Brisk_reflexes|Dysautonomia|Abnormality_of_the_upper_limb|Multiple_joint_contractures|Dislocated_radial_head|Short_stature|Distal_arthrogryposis|Congenital_stationary_night_blindness|Macular_dystrophy|Abnormality_of_upper_limb_joint|Chronic_pain|Abnormality_of_upper_limb_bone|Cognitive_impairment|Usher_syndrom…	GEDi
5785	121-269	USH2A	1	216062399	G	C		1.21e-05		splice_region_variant&intron_variant	c.7595-3C>G		23.3	DM:"Usher_syndrome_2"	Pathogenic/Likely_pathogenic:Retinal_dystrophy|Usher_syndrome;_type_2A|Retinitis_pigmentosa_39|Usher_syndrome|not_provided	GEDi
5796	099-058	ABCA4	1	94528666	A	T				splice_donor_variant&regulatory_region_variant	c.1760+2T>A		34			GEDi
5796	099-058	ABCA4	1	94487266	G	A				missense_variant&regulatory_region_variant	c.4778C>T	p.Pro1593Leu	22.2			GEDi
5800	121-242	USH2A	1	216420436	TC	T		0.00075748	0.0002552	frameshift_variant&regulatory_region_variant	c.2299del	p.Glu767SerfsTer21		DM:"Usher_syndrome_2a"	Pathogenic/Likely_pathogenic:High_palate|Retinitis_pigmentosa|Retinal_dystrophy|Anxiety|Brisk_reflexes|Dysautonomia|Abnormality_of_the_upper_limb|Multiple_joint_contractures|Dislocated_radial_head|Short_stature|Distal_arthrogryposis|Congenital_stationary_night_blindness|Macular_dystrophy|Abnormality_of_upper_limb_joint|Chronic_pain|Abnormality_of_upper_limb_bone|Cognitive_impairment|Usher_syndrom…	GEDi
5800	121-242	USH2A	1	216172290	AG	A				frameshift_variant	c.6595del	p.Leu2199PhefsTer30				GEDi
5808	001-079	PRPF31	19	54627953	C	CATGCAACATCAT				inframe_insertion	c.773_774insATGCAACATCAT	p.Thr258_Leu259insCysAsnIleMet				GEDi
5809	099-063	PRPF3	1	150316688	C	G				missense_variant	c.1477C>G	p.Pro493Ala	25.1			GEDi
5813	099-082	RP1	8	55538471	C	T				stop_gained	c.2029C>T	p.Arg677Ter	33	DM:"Retinitis_pigmentosa"	Pathogenic:Retinal_dystrophy|Retinitis_pigmentosa_1|not_provided	GEDi
5833	003-111	USH2A	1	216064540	T	C	HOM		6.37e-05	intron_variant	c.7595-2144A>G		17.52	DM:"Usher_syndrome_2"	Pathogenic:Retinitis_pigmentosa|Retinal_dystrophy|Usher_syndrome;_type_2A|Retinitis_pigmentosa_39|Usher_syndrome_type_2|Usher_syndrome|not_provided	GEDi
5855	099-077	RPGR	X	38156606	G	A				stop_gained	c.1345C>T	p.Arg449Ter	26.5	DM:"Retinitis_pigmentosa_X-linked"	Pathogenic:Retinal_dystrophy	GEDi
5924	121-012	NR2E3	15	72103821	A	C	HOM	0.00052641	0.00038307	splice_acceptor_variant	c.119-2A>C		23.9	DM:"Enhanced_S-cone_syndrome"	Pathogenic/Likely_pathogenic:Visual_impairment|Retinitis_pigmentosa|Abnormality_of_color_vision|Retinal_dystrophy|Horizontal_nystagmus|Retinitis_pigmentosa_37|Cone-rod_dystrophy|Enhanced_s-cone_syndrome|not_specified|NR2E3-Related_Disorders|not_provided	GEDi
5960	003-055	USH2A	1	216369924	G	A		5.98e-05		stop_gained	c.4222C>T	p.Gln1408Ter	36	DM:"Retinitis_pigmentosa_recessive_no_hearing_loss"	Pathogenic:Retinitis_pigmentosa|Retinal_dystrophy|Usher_syndrome;_type_2A|Retinitis_pigmentosa_39|not_specified|not_provided	GEDi
5960	003-055	USH2A	1	215955524	A	G				missense_variant	c.10600T>C	p.Tyr3534His	26.7			GEDi
5969	003-037	USH2A	1	215848243	G	A	HOM			missense_variant	c.13010C>T	p.Thr4337Met	23.9	DM:"Usher_syndrome_2"	Pathogenic/Likely_pathogenic:Retinal_dystrophy|Usher_syndrome;_type_2A|Retinitis_pigmentosa_39|not_provided|Rare_genetic_deafness	GEDi
5972	001-048	PRPF8	17	1558827	C	T				missense_variant	c.5804G>A	p.Arg1935His	28.3	DM:"Retinitis_pigmentosa"	Pathogenic/Likely_pathogenic:Retinitis_pigmentosa|Retinal_dystrophy|Retinitis_pigmentosa_13|not_provided	GEDi
5985	099-024	USH2A	1	216420460	C	A		0.0009692	0.00095566	missense_variant&regulatory_region_variant	c.2276G>T	p.Cys759Phe	24.9	DM:"Retinitis_pigmentosa_recessive_no_hearing_loss"	Pathogenic:Retinitis_pigmentosa|Retinal_dystrophy|Usher_syndrome;_type_2A|Retinitis_pigmentosa_39|Usher_syndrome|Inborn_genetic_diseases|USH2A-Related_Disorders|not_provided	GEDi
5985	099-024	USH2A	1	215848953	G	T				stop_gained	c.12300C>A	p.Tyr4100Ter	41		Likely_pathogenic:Retinal_dystrophy	GEDi
5988	099-049	USH2A	1	216251497	G	T				missense_variant	c.5506C>A	p.Pro1836Thr	19.03	DM?:"Retinitis_Pigmentosa"	Pathogenic:Retinal_dystrophy	GEDi
5988	099-049	USH2A	1	216420460	C	A		0.0009692	0.00095566	missense_variant&regulatory_region_variant	c.2276G>T	p.Cys759Phe	24.9	DM:"Retinitis_pigmentosa_recessive_no_hearing_loss"	Pathogenic:Retinitis_pigmentosa|Retinal_dystrophy|Usher_syndrome;_type_2A|Retinitis_pigmentosa_39|Usher_syndrome|Inborn_genetic_diseases|USH2A-Related_Disorders|not_provided	GEDi
6017	121-048	USH2A	1	216420436	TC	T		0.00075748	0.0002552	frameshift_variant&regulatory_region_variant	c.2299del	p.Glu767SerfsTer21		DM:"Usher_syndrome_2a"	Pathogenic/Likely_pathogenic:High_palate|Retinitis_pigmentosa|Retinal_dystrophy|Anxiety|Brisk_reflexes|Dysautonomia|Abnormality_of_the_upper_limb|Multiple_joint_contractures|Dislocated_radial_head|Short_stature|Distal_arthrogryposis|Congenital_stationary_night_blindness|Macular_dystrophy|Abnormality_of_upper_limb_joint|Chronic_pain|Abnormality_of_upper_limb_bone|Cognitive_impairment|Usher_syndrom…	GEDi
6017	121-048	USH2A	1	216369894	C	A				splice_donor_variant	c.4251+1G>T		33			GEDi
6035	003-054	USH2A	1	216144062	C	A		7.97e-06		stop_gained&regulatory_region_variant	c.6862G>T	p.Glu2288Ter	39	DM:"Usher_syndrome_2"	Pathogenic:Retinal_dystrophy|Usher_syndrome;_type_2A|Retinitis_pigmentosa_39|not_provided	GEDi
6035	003-054	USH2A	1	216538426	A	T		3.21e-05		missense_variant&splice_region_variant	c.653T>A	p.Val218Glu	31	DM:"Usher_syndrome_2a"	Conflicting_interpretations_of_pathogenicity:Retinitis_pigmentosa|Retinal_dystrophy|Retinitis_pigmentosa_39|not_provided|Rare_genetic_deafness	GEDi
6047	003-074	USH2A	1	215813957	G	A				stop_gained&regulatory_region_variant	c.14911C>T	p.Arg4971Ter	48	DM:"Usher_syndrome_2"	Pathogenic:Usher_syndrome;_type_2A|Retinitis_pigmentosa_39|Cone-rod_dystrophy|Rare_genetic_deafness	GEDi
6047	003-074	USH2A	1	215972328	CT	C				frameshift_variant	c.9878del	p.Lys3293SerfsTer8				GEDi
6178	099-050	USH2A	1	216420436	TC	T		0.00075748	0.0002552	frameshift_variant&regulatory_region_variant	c.2299del	p.Glu767SerfsTer21		DM:"Usher_syndrome_2a"	Pathogenic/Likely_pathogenic:High_palate|Retinitis_pigmentosa|Retinal_dystrophy|Anxiety|Brisk_reflexes|Dysautonomia|Abnormality_of_the_upper_limb|Multiple_joint_contractures|Dislocated_radial_head|Short_stature|Distal_arthrogryposis|Congenital_stationary_night_blindness|Macular_dystrophy|Abnormality_of_upper_limb_joint|Chronic_pain|Abnormality_of_upper_limb_bone|Cognitive_impairment|Usher_syndrom…	GEDi
6178	099-050	USH2A	1	215990476	G	A		7.99e-06		missense_variant	c.9433C>T	p.Leu3145Phe	21.4	DM:"Retinitis_pigmentosa"	Conflicting_interpretations_of_pathogenicity:Retinal_dystrophy|not_provided	GEDi
6185	003-075	EYS	6	64574212	A	C	HOM	1.91e-05	6.37e-05	stop_gained&regulatory_region_variant	c.7095T>G	p.Tyr2365Ter	38	DM:"Retinitis_pigmentosa"	Pathogenic:Retinitis_pigmentosa|Retinal_dystrophy|not_provided	GEDi
6191	099-062	USH2A	1	215956104	A	G		2.39e-05		missense_variant	c.10561T>C	p.Trp3521Arg	27.8	DM:"Usher_syndrome_2"	Pathogenic/Likely_pathogenic:Retinal_dystrophy|Usher_syndrome;_type_2A|Retinitis_pigmentosa_39|Usher_syndrome|not_provided|Rare_genetic_deafness	GEDi
6191	099-062	USH2A	1	216420460	C	A		0.0009692	0.00095566	missense_variant&regulatory_region_variant	c.2276G>T	p.Cys759Phe	24.9	DM:"Retinitis_pigmentosa_recessive_no_hearing_loss"	Pathogenic:Retinitis_pigmentosa|Retinal_dystrophy|Usher_syndrome;_type_2A|Retinitis_pigmentosa_39|Usher_syndrome|Inborn_genetic_diseases|USH2A-Related_Disorders|not_provided	GEDi
6236	001-132	USH2A	1	216497582	C	A		4e-05		missense_variant	c.1256G>T	p.Cys419Phe	24.8	DM:"Usher_syndrome_2a"	Pathogenic:Retinal_dystrophy|Usher_syndrome;_type_2A|Retinitis_pigmentosa_39|Usher_syndrome|USH2A-Related_Disorders|not_provided|Rare_genetic_deafness	GEDi
6236	001-132	USH2A	1	216062399	G	C		1.21e-05		splice_region_variant&intron_variant	c.7595-3C>G		23.3	DM:"Usher_syndrome_2"	Pathogenic/Likely_pathogenic:Retinal_dystrophy|Usher_syndrome;_type_2A|Retinitis_pigmentosa_39|Usher_syndrome|not_provided	GEDi
6481	121-259	PRPF31	19	54632541	G	GGATC				frameshift_variant	c.1257_1260dup	p.Ser421AspfsTer55				GEDi
6663	003-107	USH2A	1	215853720	T	C		8.41e-05		splice_acceptor_variant	c.12067-2A>G		34	DM:"Usher_syndrome_2"	Pathogenic:Retinal_dystrophy|Usher_syndrome;_type_2A|Retinitis_pigmentosa_39|Usher_syndrome_type_2|not_provided|Rare_genetic_deafness	GEDi
6663	003-107	USH2A	1	216500934	T	C				missense_variant&splice_region_variant	c.847A>G	p.Arg283Gly	33			GEDi
6666	121-022	USH2A	1	215847441	C	T				splice_donor_variant	c.13811+1G>A		33	DM:"Retinitis_pigmentosa"	Likely_pathogenic:Retinal_dystrophy|Usher_syndrome;_type_2A|Retinitis_pigmentosa_39	GEDi
6666	121-022	USH2A	1	216420436	TC	T		0.00075748	0.0002552	frameshift_variant&regulatory_region_variant	c.2299del	p.Glu767SerfsTer21		DM:"Usher_syndrome_2a"	Pathogenic/Likely_pathogenic:High_palate|Retinitis_pigmentosa|Retinal_dystrophy|Anxiety|Brisk_reflexes|Dysautonomia|Abnormality_of_the_upper_limb|Multiple_joint_contractures|Dislocated_radial_head|Short_stature|Distal_arthrogryposis|Congenital_stationary_night_blindness|Macular_dystrophy|Abnormality_of_upper_limb_joint|Chronic_pain|Abnormality_of_upper_limb_bone|Cognitive_impairment|Usher_syndrom…	GEDi
6731	001-012	NR2E3	15	72103870	G	A				missense_variant	c.166G>A	p.Gly56Arg	28.1	DM:"Retinitis_pigmentosa_autosomal_dominant"	Pathogenic/Likely_pathogenic:Retinitis_pigmentosa|Retinal_dystrophy|Retinitis_pigmentosa_37|not_provided	GEDi
6801	099-047	CRX	19	48339521	G	A			3.19e-05	missense_variant	c.122G>A	p.Arg41Gln	28.5	DM:"Cone-rod_dystrophy"	Pathogenic/Likely_pathogenic:Retinal_dystrophy|Cone-rod_dystrophy_2|Leber_congenital_amaurosis_7|not_provided	GEDi
6809	001-038	KLHL7	7	23180394	G	A				missense_variant	c.449G>A	p.Ser150Asn	22.4	DM:"Retinitis_pigmentosa"	Pathogenic:Retinitis_pigmentosa_42	GEDi
6898	121-068	USH2A	1	216420460	C	A		0.0009692	0.00095566	missense_variant&regulatory_region_variant	c.2276G>T	p.Cys759Phe	24.9	DM:"Retinitis_pigmentosa_recessive_no_hearing_loss"	Pathogenic:Retinitis_pigmentosa|Retinal_dystrophy|Usher_syndrome;_type_2A|Retinitis_pigmentosa_39|Usher_syndrome|Inborn_genetic_diseases|USH2A-Related_Disorders|not_provided	GEDi
6898	121-068	USH2A	1	216348642	A	AC				frameshift_variant	c.4578dup	p.Tyr1527ValfsTer3				GEDi
6923	001-018	PRPF31	19	54627147	G	T				stop_gained	c.547G>T	p.Glu183Ter	47			GEDi
6978	001-015	NR2E3	15	72103870	G	A				missense_variant	c.166G>A	p.Gly56Arg	28.1	DM:"Retinitis_pigmentosa_autosomal_dominant"	Pathogenic/Likely_pathogenic:Retinitis_pigmentosa|Retinal_dystrophy|Retinitis_pigmentosa_37|not_provided	GEDi
6986	099-018	PRPF3	1	150316692	C	T				missense_variant	c.1481C>T	p.Thr494Met	26.9	DM:"Retinitis_pigmentosa"	Pathogenic:Retinitis_pigmentosa|Retinal_dystrophy|Retinitis_pigmentosa_18|not_provided	GEDi
6991	003-008	USH2A	1	216498866	G	GTGGC		5.59e-05	6.37e-05	frameshift_variant	c.920_923dup	p.His308GlnfsTer16		DM:"Usher_syndrome_2a"	Pathogenic:Retinitis_pigmentosa|Retinal_dystrophy|Usher_syndrome;_type_2A|Retinitis_pigmentosa_39|Usher_syndrome|not_provided|Rare_genetic_deafness	GEDi
6991	003-008	USH2A	1	216420436	TC	T		0.00075748	0.0002552	frameshift_variant&regulatory_region_variant	c.2299del	p.Glu767SerfsTer21		DM:"Usher_syndrome_2a"	Pathogenic/Likely_pathogenic:High_palate|Retinitis_pigmentosa|Retinal_dystrophy|Anxiety|Brisk_reflexes|Dysautonomia|Abnormality_of_the_upper_limb|Multiple_joint_contractures|Dislocated_radial_head|Short_stature|Distal_arthrogryposis|Congenital_stationary_night_blindness|Macular_dystrophy|Abnormality_of_upper_limb_joint|Chronic_pain|Abnormality_of_upper_limb_bone|Cognitive_impairment|Usher_syndrom…	GEDi
7008	121-023	USH2A	1	216420460	C	A		0.0009692	0.00095566	missense_variant&regulatory_region_variant	c.2276G>T	p.Cys759Phe	24.9	DM:"Retinitis_pigmentosa_recessive_no_hearing_loss"	Pathogenic:Retinitis_pigmentosa|Retinal_dystrophy|Usher_syndrome;_type_2A|Retinitis_pigmentosa_39|Usher_syndrome|Inborn_genetic_diseases|USH2A-Related_Disorders|not_provided	GEDi
7008	121-023	USH2A	1	215963616	A	C		1.6e-05	3.18e-05	missense_variant	c.9967T>G	p.Cys3323Gly	27.9		Uncertain_significance:Retinal_dystrophy	GEDi
7026	099-015	PRPF31	19	54631720	C	CGGAAGCA				frameshift_variant	c.1117_1123dup	p.Ala375GlufsTer102				GEDi
7062	003-031	USH2A	1	216498754	T	G		6.77e-05	6.37e-05	missense_variant	c.1036A>C	p.Asn346His	26.2	DM:"Usher_syndrome_2a"	Pathogenic:Retinal_dystrophy|Usher_syndrome;_type_2A|Retinitis_pigmentosa_39|Usher_syndrome|not_provided|Rare_genetic_deafness	GEDi
7062	003-031	USH2A	1	216348710	C	CT		1.2e-05		frameshift_variant	c.4510dup	p.Arg1504LysfsTer26		DM:"Usher_syndrome_2a"	Pathogenic:Retinitis_pigmentosa|Retinal_dystrophy|Usher_syndrome;_type_2A|Retinitis_pigmentosa_39|Usher_syndrome|not_provided|Rare_genetic_deafness	GEDi
7069	099-039	PDE6B	4	656895	G	GA		3.98e-06		frameshift_variant&regulatory_region_variant	c.1841dup	p.Asn614LysfsTer5			Likely_pathogenic:Retinal_dystrophy	GEDi
7069	099-039	PDE6B	4	655993	G	A		1.02e-05	3.19e-05	missense_variant	c.1685G>A	p.Gly562Asp	26	DM:"Retinitis_pigmentosa"	Uncertain_significance:not_provided	GEDi
4129	003-026	USH2A	1	216363622	CAG	C				frameshift_variant	c.4338_4339delCT	p.Cys1447GlnfsTer29		DM:"Usher_syndrome_2a"		GEDi
4129	003-026	USH2A	1	216465544	A	G				missense_variant	c.1813T>C	p.Cys605Arg		DM:"Usher_syndrome_2a"		GEDi
5031	121-080	PRPF31	19	54631580	G	A		0.0002	0.000356	splice_region_variant&intron_variant	c.1073+5G>A		13			WES	34906470
5682	003-069	DHDDS	1	26764719	A	G	HOM	0.00022	0.00016	missense_variant	c.124A>G	p.Lys42Glu	28.7	DM:"Retinitis_pigmentosa_autosomal_recessive"	Pathogenic:Retinitis_pigmentosa_59	WES	34906470
5682	003-069	DHDDS	1	26764719	A	G	HOM	0.00022	0.00016	missense_variant	c.124A>G	p.Lys42Glu	28.7	DM:"Retinitis_pigmentosa_autosomal_recessive"	Pathogenic:Retinitis_pigmentosa_59	WES	34906470
6966	003-009	USH2A	1	215847656	AGG	A		6.2e-05	7.15e-05	frameshift_variant	c.13595_13596del	p.Pro4532LeufsTer29	36			GEDi
6966	003-009	USH2A	1	216420460	C	A		0.0009692	0.00095566	missense_variant&regulatory_region_variant	c.2276G>T	p.Cys759Phe	24.9	DM:"Retinitis_pigmentosa_recessive_no_hearing_loss"	Pathogenic:Retinitis_pigmentosa|Retinal_dystrophy|Usher_syndrome;_type_2A|Retinitis_pigmentosa_39|Usher_syndrome|Inborn_genetic_diseases|USH2A-Related_Disorders|not_provided	GEDi
6745	121-026	RPGR	X		WT	CNV:chrX:38019501-38160876:0										WES
6746	003-108	RPGR	X	38145352	TCC	T				frameshift_variant&regulatory_region_variant	c.2898_2899del	p.Glu967ArgfsTer111				WES
7007	001-044	RHO	3	129249761	G	T				missense_variant&regulatory_region_variant	c.404G>T	p.Arg135Leu	29.9	DM:"Retinitis_pigmentosa"	Pathogenic:Retinitis_pigmentosa_4|not_provided	Non-NGS
5930	121-040	PDE6B	4	647908	C	T	HOM	4.39e-05	9.55e-05	stop_gained	c.892C>T	p.Gln298Ter	36	DM:"Retinitis_pigmentosa"	Pathogenic:Retinitis_pigmentosa|Retinal_dystrophy|Retinitis_pigmentosa_40|not_provided	GEDi
11071	039-026	CNGB1	16	57931394	CCCGTGCGCCACCACGTTGG	C		1.2e-05	3.19e-05	frameshift_variant	c.3131_3149del	p.Ala1044GlyfsTer13			Likely_pathogenic:Retinal_dystrophy	GEDi
11071	039-026	CNGB1	16	57949172	C	T		1.61e-05		missense_variant	c.2285G>A	p.Arg762His	31	DM:"Retinitis_pigmentosa"	Conflicting_interpretations_of_pathogenicity:Retinitis_pigmentosa	GEDi
13840	001-285	RHO	3	129251131	G	A		3.98e-06		missense_variant	c.568G>A	p.Asp190Asn	24.3	DM:"Retinitis_pigmentosa"	Pathogenic:Retinitis_pigmentosa_4|not_provided	GEDi
15026	121-1049	USH2A	1	216166370	ATAT	A		3.98e-06	3.18e-05	inframe_deletion&regulatory_region_variant	c.6795_6797del	p.Glu2265_Tyr2266delinsAsp		DM:"Usher_syndrome_2"	Pathogenic/Likely_pathogenic:Retinal_dystrophy|Rare_genetic_deafness	GEDi
15026	121-1049	USH2A	1	216420460	C	A		0.0009692	0.00095566	missense_variant&regulatory_region_variant	c.2276G>T	p.Cys759Phe	24.9	DM:"Retinitis_pigmentosa_recessive_no_hearing_loss"	Pathogenic:Retinitis_pigmentosa|Retinal_dystrophy|Usher_syndrome;_type_2A|Retinitis_pigmentosa_39|Usher_syndrome|Inborn_genetic_diseases|USH2A-Related_Disorders|not_provided	GEDi
15244	003-276	NR2E3	15	72103821	A	C		0.00052641	0.00038307	splice_acceptor_variant	c.119-2A>C		23.9	DM:"Enhanced_S-cone_syndrome"	Pathogenic/Likely_pathogenic:Visual_impairment|Retinitis_pigmentosa|Abnormality_of_color_vision|Retinal_dystrophy|Horizontal_nystagmus|Retinitis_pigmentosa_37|Cone-rod_dystrophy|Enhanced_s-cone_syndrome|not_specified|NR2E3-Related_Disorders|not_provided	GEDi
15244	003-276	NR2E3	15	72105913	G	A		0.00039529	0.00072657	missense_variant	c.932G>A	p.Arg311Gln	20	DM:"Enhanced_S-cone_syndrome"	Pathogenic/Likely_pathogenic:Retinitis_pigmentosa|Retinal_dystrophy|Retinitis_pigmentosa_37|Goldmann-Favre_syndrome|Enhanced_s-cone_syndrome|NR2E3-Related_Disorders|not_provided	GEDi
15340	121-606	USH2A	1	215853550	TTC	T		7.96e-06		frameshift_variant	c.12234_12235del	p.Asn4079TrpfsTer19		DM:"Usher_syndrome_2"	Pathogenic:Retinal_dystrophy|Retinitis_pigmentosa_39|not_provided	GEDi
15340	121-606	USH2A	1	216420460	C	A		0.0009692	0.00095566	missense_variant&regulatory_region_variant	c.2276G>T	p.Cys759Phe	24.9	DM:"Retinitis_pigmentosa_recessive_no_hearing_loss"	Pathogenic:Retinitis_pigmentosa|Retinal_dystrophy|Usher_syndrome;_type_2A|Retinitis_pigmentosa_39|Usher_syndrome|Inborn_genetic_diseases|USH2A-Related_Disorders|not_provided	GEDi
15417	121-705	PRPH2	6	42666208	G	A		0.00063626	0.00076414	missense_variant&TF_binding_site_variant&regulatory_region_variant	c.866C>T	p.Ser289Leu	24.8	DM:"Cone_dystrophy"	Conflicting_interpretations_of_pathogenicity:Retinitis_pigmentosa|not_provided	GEDi
15446	001-449	RHO	3	129247749	C	G				missense_variant&regulatory_region_variant	c.173C>G	p.Thr58Arg	25.1	DM:"Retinitis_pigmentosa"	Pathogenic:Retinal_dystrophy|Retinitis_pigmentosa_4	GEDi
15503	121-618	EYS	6	64431518	A	AT		1.91e-05		frameshift_variant	c.8471dup	p.Asn2824LysfsTer9		DM:"Retinitis_pigmentosa"	Pathogenic:Retinal_dystrophy|not_provided	GEDi
15503	121-618	EYS	6	64430866	C	G		6.41e-06		missense_variant	c.9124G>C	p.Ala3042Pro	24.3	DM?:"Retinitis_pigmentosa"		GEDi
5853	121-254	EYS	6	65300527	C	T		0.00021473	0.0014018	missense_variant	c.5233G>A	p.Asp1745Asn	5.587		Conflicting_interpretations_of_pathogenicity:Retinal_dystrophy|not_provided	GEDi
5853	121-254	EYS	6	66115242	G	C		2.4e-05	6.52e-05	stop_gained	c.881C>G	p.Ser294Ter	33		Pathogenic/Likely_pathogenic:Retinal_dystrophy|Retinitis_pigmentosa_25|not_provided	GEDi
6748	121-248	USH2A	1	215987248	T	C		1.2e-05	3.19e-05	splice_acceptor_variant	c.9571-2A>G		33	DM:"Retinitis_pigmentosa"	Pathogenic:Retinitis_pigmentosa|Retinal_dystrophy|Usher_syndrome;_type_2A|Retinitis_pigmentosa_39|not_provided	GEDi
6748	121-248	USH2A	1	216495263	A	G		2.39e-05	3.19e-05	missense_variant	c.1606T>C	p.Cys536Arg	26.8	DM:"Usher_syndrome_2a"	Pathogenic:Retinitis_pigmentosa|Retinal_dystrophy|Usher_syndrome;_type_2A|Retinitis_pigmentosa_39|not_provided|Rare_genetic_deafness	GEDi
7486	121-1031	SNRNP200	2	96953706	G	A		3.98e-06		missense_variant&splice_region_variant	c.3260C>T	p.Ser1087Leu	33	DM:"Retinitis_pigmentosa_autosomal_dominant"	Pathogenic:Retinitis_pigmentosa|Retinal_dystrophy|Retinitis_pigmentosa_33|not_provided	GEDi
7565	167-002	USH2A	1	216040360	C	T		3.98e-06		stop_gained	c.8834G>A	p.Trp2945Ter	46	DM:"Usher_syndrome_2"	Pathogenic:Usher_syndrome;_type_2A|Retinitis_pigmentosa_39	GEDi
7565	167-002	USH2A	1		WT	CNV:chr1:216171979-216174154:1										GEDi
6895	121-140	PRPF31	19	54629942	T	C				missense_variant	c.895T>C	p.Cys299Arg	28			WES
2130	121-110	USH2A	1	216420436	TC	T		0.00073702	0.00025877	frameshift_variant	c.2299del	p.Glu767SerfsTer21		DM:"Usher_syndrome_2a"	Pathogenic/Likely_pathogenic:Retinitis_pigmentosa|Retinal_dystrophy|Inborn_genetic_diseases|Usher_syndrome|Usher_syndrome	GEDi
2130	121-110	USH2A	1	215814065	G	A		3e-05	2.6e-05	stop_gained	c.14803C>T	p.Arg4935Ter	56		Pathogenic:Retinitis_pigmentosa|Retinal_dystrophy|Usher_syndrome	GEDi
1453	121-143	RPGR	X	38145991	TCTCC	T				frameshift_variant	c.2257_2260del	p.Gly753LysfsTer61		DM:"Retinitis_pigmentosa_X-linked"		WES
2510	121-155	USH2A	1	216420436	TC	T		0.00075748	0.0002552	frameshift_variant&regulatory_region_variant	c.2299del	p.Glu767SerfsTer21		DM:"Usher_syndrome_2a"	Pathogenic/Likely_pathogenic:High_palate|Retinitis_pigmentosa|Retinal_dystrophy|Anxiety|Brisk_reflexes|Dysautonomia|Abnormality_of_the_upper_limb|Multiple_joint_contractures|Dislocated_radial_head|Short_stature|Distal_arthrogryposis|Congenital_stationary_night_blindness|Macular_dystrophy|Abnormality_of_upper_limb_joint|Chronic_pain|Abnormality_of_upper_limb_bone|Cognitive_impairment|Usher_syndrom…	GEDi
2510	121-155	USH2A	1	216219873	C	A				missense_variant	c.6225G>T	p.Trp2075Cys	25.8	DM:"Usher_syndrome_2"		GEDi
5907	121-017	USH2A	1	216500979	C	T		1.59e-05	6.37e-05	missense_variant	c.802G>A	p.Gly268Arg	24.9	DM:"Usher_syndrome_2a"	Pathogenic/Likely_pathogenic:Retinal_dystrophy|Usher_syndrome;_type_2A|Retinitis_pigmentosa_39|Usher_syndrome_type_2|Usher_syndrome|not_provided	GEDi
5907	121-017	USH2A	1	216420460	C	A		0.0009692	0.00095566	missense_variant&regulatory_region_variant	c.2276G>T	p.Cys759Phe	24.9	DM:"Retinitis_pigmentosa_recessive_no_hearing_loss"	Pathogenic:Retinitis_pigmentosa|Retinal_dystrophy|Usher_syndrome;_type_2A|Retinitis_pigmentosa_39|Usher_syndrome|Inborn_genetic_diseases|USH2A-Related_Disorders|not_provided	GEDi
5993	003-014	USH2A	1	215956080	C	T		3.99e-06		missense_variant&splice_region_variant	c.10585G>A	p.Gly3529Ser	35	DM?:"Usher_syndrome_2"	Uncertain_significance:Usher_syndrome;_type_2A|Retinitis_pigmentosa_39|not_specified	GEDi
5993	003-014	USH2A	1	216497666	C	A		4.03e-06		missense_variant	c.1172G>T	p.Ser391Ile	25.2	DM?:"Usher_syndrome_2a"		GEDi
6226		USH2A	1	216420436	TC	T		0.00075748	0.0002552	frameshift_variant&regulatory_region_variant	c.2299del	p.Glu767SerfsTer21		DM:"Usher_syndrome_2a"	Pathogenic/Likely_pathogenic:High_palate|Retinitis_pigmentosa|Retinal_dystrophy|Anxiety|Brisk_reflexes|Dysautonomia|Abnormality_of_the_upper_limb|Multiple_joint_contractures|Dislocated_radial_head|Short_stature|Distal_arthrogryposis|Congenital_stationary_night_blindness|Macular_dystrophy|Abnormality_of_upper_limb_joint|Chronic_pain|Abnormality_of_upper_limb_bone|Cognitive_impairment|Usher_syndrom…	GEDi
6226		USH2A	1	216497666	GTTC	G		1.2e-05	6.37e-05	inframe_deletion	c.13335_13337del	p.Glu4445_Asn4446delinsAsp		DM:"Retinitis_pigmentosa"		GEDi
6446	121-247	CNGB1	16	57949173	G	A		4.0658e-06	3.231e-05	missense_variant	c.2284C>T	p.Arg762Cys	34	DM:"Retinitis_pigmentosa"		WES
6446	121-247	CNGB1	16	57953011	G	A		2.4371e-05	3.2287e-05	missense_variant	c.1949C>T	p.Pro650Leu	25.6			WES
6446	121-247	CNGB1	16	57954425	G	T		0.00024416	0.00029057	missense_variant	c.1667C>A	p.Thr556Lys	12.04			WES
7452	099-001	USH2A	1	216500979	C	T		1.59e-05	6.37e-05	missense_variant	c.802G>A	p.Gly268Arg	24.9	DM:"Usher_syndrome_2a"	Pathogenic/Likely_pathogenic:Retinal_dystrophy|Usher_syndrome;_type_2A|Retinitis_pigmentosa_39|Usher_syndrome_type_2|Usher_syndrome|not_provided	GEDi
7452	099-001	USH2A	1	216420460	C	A		0.0009692	0.00095566	missense_variant&regulatory_region_variant	c.2276G>T	p.Cys759Phe	24.9	DM:"Retinitis_pigmentosa_recessive_no_hearing_loss"	Pathogenic:Retinitis_pigmentosa|Retinal_dystrophy|Usher_syndrome;_type_2A|Retinitis_pigmentosa_39|Usher_syndrome|Inborn_genetic_diseases|USH2A-Related_Disorders|not_provided	GEDi
6797	099-076	RPGR	X	38145845	CCT	C					c.2405_2406del	p.(Glu802Glyfs*32)	23	DM:"Retinitis_pigmentosa_xlinked"	Pathogenic/Likely Pathogenic	GEDi

## Sheet: Column descriptors
Column descriptors
Column	Description
BGID	Internal patient identifier (Berman Gund Laboratory)
MGID	Internal patient identifier (molecular genetics)
Gene	Gene
Chr	Chromosome
Pos (GRCh37)	Chromosomal position
REF	Reference sequence
ALT	Alternative seqeunce
Homozygous?	HOM for homozygous, blank for heterozygous
EX_AF	ExAC allele frequency
GN_AF	Gnomad allele frequency
Consequence	Predicted transcript or gene consequnce
HGVSc	Coding change
HGVSp	Protein change
CADD	CADD pathogenicity score
HGMD	Pathogenicity reports in the HGMD database.
ClinVar	Pathogenicity reports in the Clinvar database.
Sequence method	GEDi = targeted reseqeuncing (see text), WES = whole exome, Non-NGS = historical (e.g. Sanger, SSCP)
Previously Reported (PMID)	Pubmed ID for article previously describing this solution

## Sheet: supporting data F1
Gene	Visual acuity		Gene	central GVF equiv. diameter (deg., V4e)		Gene	ERG cone flicker amplitude		Gene	ERG cone flicker implicit time
EYS	0.258844		EYS	12.5934		EYS	0.0848528		EYS	33
EYS	0.4		EYS	15.5353		EYS	0.125359		EYS	36.75
EYS	0.440795		EYS	17.2358		EYS	0.163095		EYS	37
EYS	0.447214		EYS	26.0375		EYS	0.187008		EYS	37.5
EYS	0.5		EYS	31.3158		EYS	0.225357		EYS	37.5
EYS	0.67		EYS	32.5718		EYS	0.242523		EYS	38.25
EYS	0.67		EYS	41.5614		EYS	0.279285		EYS	38.5
EYS	0.67		EYS	57.5046		EYS	0.331808		EYS	38.5
EYS	0.67		EYS	58.5033		EYS	0.363457		EYS	38.5
EYS	0.67		EYS	70.7342		EYS	0.377743		EYS	39
EYS	0.67		EYS	84.4107		EYS	0.421263		EYS	39.5
EYS	0.67		EYS	94.2693		EYS	0.434281		EYS	39.75
EYS	0.67		EYS	96.714		EYS	0.484294		EYS	40.25
EYS	0.67		EYS	104.485		EYS	0.535366		EYS	40.75
EYS	0.67		EYS	108.079		EYS	0.765729		EYS	41
EYS	0.67		EYS	116.823		EYS	0.912031		EYS	41
EYS	0.67		EYS	117.575		EYS	0.93728		EYS	41.5
EYS	0.67		EYS	122.145		EYS	1.00335		EYS	42.5
EYS	0.67		EYS	124.426		EYS	1.00982		EYS	42.5
EYS	0.73212		EYS	126.186		EYS	1.66518		EYS	43
EYS	0.73212		EYS	126.83		EYS	1.80098		EYS	43
EYS	0.8		EYS	129.668		EYS	2.17404		EYS	43.75
EYS	0.8		EYS	156.431		EYS	2.40158		EYS	44.5
EYS	0.818535		EYS	160.477		EYS	2.52321		EYS	44.75
EYS	0.894427		EYS			EYS	2.93564		EYS	44.75
EYS	0.894427		EYS			EYS	3.36676		EYS	45
EYS	0.894427		EYS			EYS	3.71825		EYS	45
EYS	0.894427		EYS			EYS	4.01142		EYS	45
EYS	1		EYS			EYS	4.52656		EYS	47.5
EYS	1		EYS			EYS	7.46348		EYS	47.5
EYS	1		EYS			EYS	10.0749		EYS	49.25
EYS	1		EYS			EYS	28.7939		EYS	54.25
MAK	0.565685		MAK	20.8649		MAK	0.18135		MAK	39.25
MAK	0.578792		MAK	27.375		MAK	0.388624		MAK	41
MAK	0.67		MAK	32.729		MAK	0.461693		MAK	41.25
MAK	0.73212		MAK	45.6912		MAK	0.494076		MAK	41.25
MAK	0.73212		MAK	47.4943		MAK	0.589275		MAK	41.5
MAK	0.8		MAK	91.4329		MAK	0.609252		MAK	42
MAK	0.818535		MAK	98.9743		MAK	1.66026		MAK	42.75
MAK	1		MAK	109.292		MAK	4.15555		MAK	43.75
MAK	1		MAK	145.993		MAK	4.87123		MAK	44.5
MAK	1		MAK	159.612		MAK	5.58886		MAK	45
MAK	1		MAK	160.602		MAK	8.89355		MAK	46
MAK	1		MAK			MAK	13.7741		MAK	46.75
NR2E3	0.340588		NR2E3	38.4071		NR2E3	0.643828		NR2E3	35.5
NR2E3	0.380789		NR2E3	45.9929		NR2E3	0.686548		NR2E3	40
NR2E3	0.447214		NR2E3	56.0564		NR2E3	0.806325		NR2E3	40.25
NR2E3	0.67		NR2E3	115.061		NR2E3	1.03875		NR2E3	41.75
NR2E3	0.67		NR2E3	118.345		NR2E3	1.06944		NR2E3	42.75
NR2E3	0.67		NR2E3	129.256		NR2E3	1.82064		NR2E3	45
NR2E3	0.73212		NR2E3	129.796		NR2E3	3.14921		NR2E3	45.25
NR2E3	0.73212		NR2E3			NR2E3	3.61213		NR2E3	46.5
NR2E3	0.73212		NR2E3			NR2E3	6.04401		NR2E3	47.25
NR2E3	0.894427		NR2E3			NR2E3	17.4217		NR2E3	51
PDE6A	0.181659		PDE6A	23.1542		PDE6A	0.34		PDE6A	36
PDE6A	0.18303		PDE6A	27.9131		PDE6A	0.684111		PDE6A	37.75
PDE6A	0.565685		PDE6A	31.6254		PDE6A	0.694353		PDE6A	40.5
PDE6A	0.578792		PDE6A	37.5298		PDE6A	0.825229		PDE6A	41
PDE6A	0.67		PDE6A	50.6679		PDE6A	0.829458		PDE6A	41
PDE6A	0.73212		PDE6A	140.894		PDE6A	2.5457		PDE6A	42.75
PDE6A	0.8		PDE6A	142.406		PDE6A	3.81434		PDE6A	43
PDE6A	0.8		PDE6A	146.091		PDE6A	4.93554		PDE6A	46
PDE6A	0.894427		PDE6A	165.112		PDE6A	9.72769		PDE6A	46.75
PDE6A	1		PDE6A			PDE6A	10.53		PDE6A	47
PDE6A	1		PDE6A			PDE6A	15.7726		PDE6A	47
PDE6A	1		PDE6A			PDE6A	40.5428		PDE6A	48
PDE6B	0.25		PDE6B	21.0797		PDE6B	0.310044		PDE6B	35.5
PDE6B	0.5		PDE6B	22.7157		PDE6B	0.316132		PDE6B	38.25
PDE6B	0.517687		PDE6B	27.883		PDE6B	0.419266		PDE6B	39.5
PDE6B	0.578792		PDE6B	28.4704		PDE6B	0.678466		PDE6B	40
PDE6B	0.578792		PDE6B	30.6258		PDE6B	1.10641		PDE6B	41
PDE6B	0.578792		PDE6B	31.7114		PDE6B	1.46863		PDE6B	41
PDE6B	0.67		PDE6B	32.417		PDE6B	1.87232		PDE6B	44.25
PDE6B	0.73212		PDE6B	35.1994		PDE6B	1.99219		PDE6B	44.5
PDE6B	0.73212		PDE6B	46.6919		PDE6B	10.1544		PDE6B	45.5
PDE6B	0.8		PDE6B	47.6968		PDE6B	11.334		PDE6B	46.25
PDE6B	0.8		PDE6B	61.1096		PDE6B	38.636		PDE6B	54.5
PDE6B	0.894427		PDE6B	107.088		PDE6B			PDE6B
PDE6B	1		PDE6B	128.862		PDE6B			PDE6B
PRPF3	0.170294		PRPF3	25.3154		PRPF3	0.459891		PRPF3	34.5
PRPF3	0.340588		PRPF3	26.8027		PRPF3	0.482136		PRPF3	35.25
PRPF3	0.4		PRPF3	28.2624		PRPF3	0.632578		PRPF3	38
PRPF3	0.5		PRPF3	32.0498		PRPF3	0.640156		PRPF3	41.75
PRPF3	0.5		PRPF3	32.4784		PRPF3	0.650931		PRPF3	42.5
PRPF3	0.67		PRPF3	36.5025		PRPF3	0.712294		PRPF3	45.75
PRPF3	0.73212		PRPF3	43.8785		PRPF3	1.05316		PRPF3	46
PRPF3	0.73212		PRPF3	46.0248		PRPF3	1.05817		PRPF3	48.25
PRPF3	0.8		PRPF3	67.7309		PRPF3	1.98737		PRPF3	49.25
PRPF3	0.894427		PRPF3	134.361		PRPF3	2.74062		PRPF3	50.75
PRPF31	0.1		PRPF31	22.1554		PRPF31	0.205564		PRPF31	34.5
PRPF31	0.158114		PRPF31	24.1072		PRPF31	0.352119		PRPF31	36.75
PRPF31	0.181659		PRPF31	24.1507		PRPF31	0.408901		PRPF31	37
PRPF31	0.223607		PRPF31	27.687		PRPF31	0.424941		PRPF31	37
PRPF31	0.256905		PRPF31	28.3041		PRPF31	0.555131		PRPF31	38
PRPF31	0.363318		PRPF31	29.5713		PRPF31	0.573762		PRPF31	38.5
PRPF31	0.36606		PRPF31	29.8639		PRPF31	0.662552		PRPF31	38.5
PRPF31	0.4		PRPF31	30.3199		PRPF31	0.672227		PRPF31	38.75
PRPF31	0.406202		PRPF31	31.3426		PRPF31	0.674486		PRPF31	39
PRPF31	0.409268		PRPF31	34.5112		PRPF31	0.689115		PRPF31	40.75
PRPF31	0.5		PRPF31	35.1517		PRPF31	0.739858		PRPF31	40.75
PRPF31	0.5		PRPF31	36.7143		PRPF31	0.862558		PRPF31	41
PRPF31	0.513809		PRPF31	37.6913		PRPF31	0.949835		PRPF31	41
PRPF31	0.578792		PRPF31	38.3061		PRPF31	0.994384		PRPF31	41.5
PRPF31	0.67		PRPF31	39.4538		PRPF31	1.02363		PRPF31	42
PRPF31	0.67		PRPF31	40.4294		PRPF31	1.04479		PRPF31	42
PRPF31	0.67		PRPF31	48.5824		PRPF31	1.08244		PRPF31	42.25
PRPF31	0.67		PRPF31	49.5517		PRPF31	1.09193		PRPF31	42.25
PRPF31	0.67		PRPF31	51.7986		PRPF31	1.20303		PRPF31	43
PRPF31	0.67		PRPF31	107.29		PRPF31	1.29652		PRPF31	43.5
PRPF31	0.67		PRPF31	110.772		PRPF31	1.39463		PRPF31	44
PRPF31	0.73212		PRPF31	116.371		PRPF31	1.52108		PRPF31	44.25
PRPF31	0.73212		PRPF31	119.106		PRPF31	1.60601		PRPF31	44.5
PRPF31	0.73212		PRPF31	134.749		PRPF31	1.65077		PRPF31	45
PRPF31	0.73212		PRPF31	135.414		PRPF31	1.89211		PRPF31	45
PRPF31	0.73212		PRPF31	137.443		PRPF31	2.23593		PRPF31	45
PRPF31	0.73212		PRPF31	138.706		PRPF31	2.58418		PRPF31	45
PRPF31	0.73212		PRPF31	140.21		PRPF31	2.59732		PRPF31	45.25
PRPF31	0.8		PRPF31	143.194		PRPF31	2.69887		PRPF31	45.5
PRPF31	0.894427		PRPF31	150.827		PRPF31	2.85318		PRPF31	45.5
PRPF31	0.894427		PRPF31	155.234		PRPF31	3.14013		PRPF31	46
PRPF31	0.894427		PRPF31	155.479		PRPF31	3.20297		PRPF31	46.25
PRPF31	0.894427		PRPF31	156.812		PRPF31	3.34795		PRPF31	46.5
PRPF31	0.894427		PRPF31	158.343		PRPF31	4.53272		PRPF31	46.75
PRPF31	0.894427		PRPF31	161.094		PRPF31	4.53691		PRPF31	47
PRPF31	1		PRPF31			PRPF31	4.92031		PRPF31	47
PRPF31	1		PRPF31			PRPF31	6.89341		PRPF31	48.25
PRPF31	1		PRPF31			PRPF31	7.99558		PRPF31	48.5
PRPF31	1		PRPF31			PRPF31	11.0478		PRPF31	48.75
PRPF31	1		PRPF31			PRPF31	11.5156		PRPF31	49.25
PRPF31	1		PRPF31			PRPF31	11.8186		PRPF31	50
PRPF31	1		PRPF31			PRPF31	14.4073		PRPF31	50
PRPF31	1		PRPF31			PRPF31	16.4144		PRPF31	50.25
PRPF31	1		PRPF31			PRPF31	18.0419		PRPF31	50.75
PRPF8	0.136477		PRPF8	29.8498		PRPF8	0.252238		PRPF8	36.75
PRPF8	0.5		PRPF8	31.6882		PRPF8	0.45299		PRPF8	37.5
PRPF8	0.5		PRPF8	37.1285		PRPF8	0.544089		PRPF8	38
PRPF8	0.5		PRPF8	37.3423		PRPF8	0.661606		PRPF8	43
PRPF8	0.517687		PRPF8	43.2364		PRPF8	0.825992		PRPF8	43.25
PRPF8	0.73212		PRPF8	57.2033		PRPF8	1.23786		PRPF8	43.5
PRPF8	0.8		PRPF8	100.61		PRPF8	1.33684		PRPF8	46
PRPF8	1		PRPF8	138.67		PRPF8	2.51141		PRPF8	47.5
PRPF8	1		PRPF8			PRPF8	4.24187		PRPF8	47.5
PRPF8	1		PRPF8			PRPF8	6.28291		PRPF8	50
PRPF8	1		PRPF8			PRPF8			PRPF8
PRPH2	0.258844		PRPH2	22.0939		PRPH2	0.35962		PRPH2	37.25
PRPH2	0.632456		PRPH2	23.3927		PRPH2	0.911586		PRPH2	39.75
PRPH2	0.67		PRPH2	34.732		PRPH2	1.05617		PRPH2	40.75
PRPH2	0.67		PRPH2	130.297		PRPH2	1.37375		PRPH2	41.5
PRPH2	0.894427		PRPH2	138.177		PRPH2	2.17472		PRPH2	41.75
PRPH2	0.894427		PRPH2	150.321		PRPH2	3.31178		PRPH2	42
PRPH2	0.894427		PRPH2	158.224		PRPH2	5.61254		PRPH2	43.5
PRPH2	0.894427		PRPH2			PRPH2	6.90804		PRPH2	44
PRPH2	1		PRPH2			PRPH2	7.19898		PRPH2	45.25
PRPH2	1		PRPH2			PRPH2	19.4862		PRPH2	47
PRPH2	1		PRPH2			PRPH2	21.025		PRPH2	47
RHO	0.170294		RHO	12.1532		RHO	0.157162		RHO	31.5
RHO	0.25		RHO	17.8802		RHO	0.17		RHO	32.5
RHO	0.282843		RHO	18.8387		RHO	0.186046		RHO	33.5
RHO	0.316228		RHO	21.0747		RHO	0.191664		RHO	34
RHO	0.363318		RHO	21.3954		RHO	0.199589		RHO	34
RHO	0.363318		RHO	21.9464		RHO	0.2		RHO	34.25
RHO	0.380789		RHO	22.3953		RHO	0.2		RHO	34.25
RHO	0.4		RHO	22.8628		RHO	0.206052		RHO	34.5
RHO	0.406202		RHO	23.4196		RHO	0.253969		RHO	35
RHO	0.447214		RHO	23.8187		RHO	0.262181		RHO	35.5
RHO	0.447214		RHO	24.4824		RHO	0.263449		RHO	36
RHO	0.470213		RHO	25.2657		RHO	0.287794		RHO	36
RHO	0.470213		RHO	25.4515		RHO	0.429821		RHO	36.5
RHO	0.470213		RHO	25.7665		RHO	0.474438		RHO	36.75
RHO	0.481664		RHO	26.7087		RHO	0.53		RHO	36.75
RHO	0.5		RHO	27.8718		RHO	0.571827		RHO	36.75
RHO	0.5		RHO	28.3007		RHO	0.584394		RHO	37
RHO	0.517687		RHO	28.7232		RHO	0.591551		RHO	37.5
RHO	0.517687		RHO	29.0243		RHO	0.597069		RHO	37.75
RHO	0.578792		RHO	29.0712		RHO	0.626187		RHO	38
RHO	0.632456		RHO	29.1826		RHO	0.628992		RHO	38.25
RHO	0.632456		RHO	29.9689		RHO	0.654054		RHO	38.5
RHO	0.632456		RHO	30.1223		RHO	0.730778		RHO	38.5
RHO	0.67		RHO	30.6087		RHO	0.804176		RHO	38.5
RHO	0.67		RHO	32.5718		RHO	0.839023		RHO	39
RHO	0.67		RHO	33.5477		RHO	0.876826		RHO	39
RHO	0.67		RHO	33.8151		RHO	0.908059		RHO	39
RHO	0.67		RHO	34.6142		RHO	1.01647		RHO	39
RHO	0.67		RHO	34.7623		RHO	1.07416		RHO	39
RHO	0.67		RHO	37.2878		RHO	1.09367		RHO	39.5
RHO	0.67		RHO	37.3283		RHO	1.17729		RHO	39.5
RHO	0.73212		RHO	37.5409		RHO	1.24865		RHO	39.75
RHO	0.73212		RHO	37.8936		RHO	1.46366		RHO	39.75
RHO	0.73212		RHO	38.9326		RHO	2.01784		RHO	40
RHO	0.73212		RHO	39.414		RHO	2.03715		RHO	40.25
RHO	0.73212		RHO	44.6383		RHO	2.13007		RHO	40.25
RHO	0.73212		RHO	46.0543		RHO	2.15874		RHO	40.5
RHO	0.73212		RHO	66.2959		RHO	2.70854		RHO	40.75
RHO	0.73212		RHO	74.6776		RHO	2.90694		RHO	40.75
RHO	0.8		RHO	80.9792		RHO	3.36461		RHO	41
RHO	0.8		RHO	101.491		RHO	3.37909		RHO	41
RHO	0.8		RHO	102.175		RHO	3.71618		RHO	41
RHO	0.8		RHO	103.133		RHO	3.84783		RHO	41
RHO	0.8		RHO	108.534		RHO	4.01676		RHO	41
RHO	0.8		RHO	109.436		RHO	5.36324		RHO	41.25
RHO	0.8		RHO	123.155		RHO	5.44417		RHO	41.5
RHO	0.8		RHO	123.942		RHO	5.82761		RHO	42
RHO	0.8		RHO	133.54		RHO	6.01682		RHO	42
RHO	0.8		RHO	134.347		RHO	6.02515		RHO	42.25
RHO	0.8		RHO	135.676		RHO	6.13877		RHO	42.5
RHO	0.8		RHO	139.452		RHO	6.79285		RHO	42.5
RHO	0.818535		RHO	140.806		RHO	6.93518		RHO	42.75
RHO	0.894427		RHO	141.037		RHO	7.16649		RHO	42.75
RHO	0.894427		RHO	146.618		RHO	7.57216		RHO	42.75
RHO	0.894427		RHO	147.302		RHO	7.65485		RHO	43
RHO	0.894427		RHO	152.229		RHO	10.229		RHO	43
RHO	0.894427		RHO	153.136		RHO	10.5276		RHO	43
RHO	0.894427		RHO	153.599		RHO	10.8713		RHO	43
RHO	1		RHO	157.374		RHO	15.0411		RHO	43.25
RHO	1		RHO	160.606		RHO	15.7775		RHO	43.25
RHO	1		RHO	161.758		RHO	16.7012		RHO	43.5
RHO	1		RHO	161.94		RHO	21.4497		RHO	43.5
RHO	1		RHO	163.331		RHO	22.0074		RHO	44
RHO	1		RHO	164.975		RHO	23.9266		RHO	44
RHO	1		RHO			RHO	24.2246		RHO	44.75
RHO	1		RHO			RHO	25.3941		RHO	45
RHO	1		RHO			RHO	26.9518		RHO	45
RHO	1		RHO			RHO	28.2662		RHO	45.25
RHO	1		RHO			RHO	28.45		RHO	45.5
RHO	1		RHO			RHO	28.9091		RHO	46
RHO	1		RHO			RHO	29.1606		RHO	46
RHO	1		RHO			RHO	30.3937		RHO	46.5
RHO	1		RHO			RHO	31.9952		RHO	46.75
RHO	1		RHO			RHO	33.6606		RHO	47
RHO	1		RHO			RHO	39.6816		RHO	47.75
RHO	1		RHO			RHO	39.75		RHO	48
RHO	1		RHO			RHO	41.6838		RHO	48.25
RHO	1		RHO			RHO	44.4603		RHO	49.75
RHO	1		RHO			RHO	62.2499		RHO	59
RP1	0.517687		RP1	7.90137		RP1	0.130767		RP1	36.75
RP1	0.632456		RP1	12.61		RP1	0.346434		RP1	37
RP1	0.67		RP1	20.5003		RP1	0.409939		RP1	37.5
RP1	0.67		RP1	21.9121		RP1	0.425376		RP1	38
RP1	0.73212		RP1	27.8905		RP1	0.622928		RP1	38.25
RP1	0.73212		RP1	29.8288		RP1	0.832966		RP1	38.75
RP1	0.8		RP1	38.3088		RP1	1.03322		RP1	39
RP1	0.8		RP1	40.8675		RP1	1.55492		RP1	41
RP1	0.8		RP1	52.9744		RP1	1.56128		RP1	41.5
RP1	0.894427		RP1	114.168		RP1	2.40539		RP1	41.5
RP1	0.894427		RP1	116.819		RP1	2.70448		RP1	42.25
RP1	0.894427		RP1	139.775		RP1	3.21602		RP1	43
RP1	0.894427		RP1	143.506		RP1	5.73742		RP1	43.5
RP1	1		RP1	158.186		RP1	10.0126		RP1	44.5
RP1	1		RP1	160.255		RP1	17.3927		RP1	45.75
RP1	1		RP1			RP1	19.1443		RP1	46.75
RP1	1		RP1			RP1	19.2823		RP1	47.75
RPGR	0.0161555		RPGR	11.4429		RPGR	0.0823907		RPGR	35.5
RPGR	0.0429884		RPGR	11.452		RPGR	0.10927		RPGR	38.75
RPGR	0.141421		RPGR	14.2775		RPGR	0.119487		RPGR	39
RPGR	0.141421		RPGR	14.874		RPGR	0.14		RPGR	39
RPGR	0.158114		RPGR	14.9442		RPGR	0.164296		RPGR	40
RPGR	0.170294		RPGR	15.7828		RPGR	0.18144		RPGR	40.5
RPGR	0.181659		RPGR	16.954		RPGR	0.189471		RPGR	40.5
RPGR	0.2		RPGR	16.9848		RPGR	0.193885		RPGR	40.75
RPGR	0.2		RPGR	17.1567		RPGR	0.201066		RPGR	41
RPGR	0.2		RPGR	17.7508		RPGR	0.20992		RPGR	41
RPGR	0.2		RPGR	18.0202		RPGR	0.23		RPGR	41.25
RPGR	0.223607		RPGR	18.3771		RPGR	0.262679		RPGR	41.5
RPGR	0.223607		RPGR	19.4138		RPGR	0.263818		RPGR	41.5
RPGR	0.256905		RPGR	19.4677		RPGR	0.271827		RPGR	42
RPGR	0.258844		RPGR	20.2742		RPGR	0.272266		RPGR	42
RPGR	0.282843		RPGR	22.3578		RPGR	0.272764		RPGR	42.5
RPGR	0.29		RPGR	23.009		RPGR	0.28556		RPGR	42.75
RPGR	0.29		RPGR	23.7835		RPGR	0.302859		RPGR	42.75
RPGR	0.29		RPGR	24.0245		RPGR	0.309409		RPGR	43
RPGR	0.309354		RPGR	24.8645		RPGR	0.33123		RPGR	43
RPGR	0.309354		RPGR	24.9696		RPGR	0.340779		RPGR	43
RPGR	0.309354		RPGR	25.0659		RPGR	0.347748		RPGR	43
RPGR	0.309354		RPGR	25.4968		RPGR	0.351489		RPGR	43
RPGR	0.316228		RPGR	25.872		RPGR	0.402492		RPGR	43
RPGR	0.316228		RPGR	26.5829		RPGR	0.413184		RPGR	43.25
RPGR	0.316228		RPGR	26.9002		RPGR	0.414082		RPGR	43.25
RPGR	0.33		RPGR	27.1483		RPGR	0.437369		RPGR	43.5
RPGR	0.340588		RPGR	28.8578		RPGR	0.462864		RPGR	43.5
RPGR	0.353553		RPGR	29.2257		RPGR	0.533453		RPGR	43.5
RPGR	0.363318		RPGR	29.3901		RPGR	0.555651		RPGR	43.5
RPGR	0.363318		RPGR	29.5996		RPGR	0.568137		RPGR	44
RPGR	0.363318		RPGR	29.7127		RPGR	0.611325		RPGR	44
RPGR	0.363318		RPGR	30		RPGR	0.627244		RPGR	44
RPGR	0.363318		RPGR	30.2749		RPGR	0.708044		RPGR	44.25
RPGR	0.36606		RPGR	31.7246		RPGR	0.771924		RPGR	44.25
RPGR	0.380789		RPGR	32.4977		RPGR	0.816728		RPGR	44.25
RPGR	0.380789		RPGR	34.1726		RPGR	0.818474		RPGR	44.25
RPGR	0.4		RPGR	35.5576		RPGR	0.839402		RPGR	44.5
RPGR	0.4		RPGR	35.6841		RPGR	0.841657		RPGR	44.5
RPGR	0.4		RPGR	36.1826		RPGR	0.841834		RPGR	44.5
RPGR	0.4		RPGR	38.4153		RPGR	0.892807		RPGR	44.5
RPGR	0.4		RPGR	38.9649		RPGR	0.931353		RPGR	44.5
RPGR	0.4		RPGR	38.9783		RPGR	0.932921		RPGR	44.75
RPGR	0.4		RPGR	42.4491		RPGR	0.978225		RPGR	44.75
RPGR	0.406202		RPGR	44.7367		RPGR	0.998407		RPGR	44.75
RPGR	0.447214		RPGR	45.0243		RPGR	1.04716		RPGR	45
RPGR	0.447214		RPGR	46.6038		RPGR	1.21559		RPGR	45
RPGR	0.447214		RPGR	51.3864		RPGR	1.23635		RPGR	45
RPGR	0.447214		RPGR	53.8607		RPGR	1.34554		RPGR	45
RPGR	0.447214		RPGR	61.0169		RPGR	1.39861		RPGR	45
RPGR	0.447214		RPGR	61.1044		RPGR	1.56217		RPGR	45
RPGR	0.447214		RPGR	65.6002		RPGR	1.95395		RPGR	45
RPGR	0.447214		RPGR	66.5199		RPGR	1.99949		RPGR	45.25
RPGR	0.5		RPGR	66.7212		RPGR	2.1446		RPGR	45.25
RPGR	0.5		RPGR	74.1144		RPGR	2.33982		RPGR	45.5
RPGR	0.5		RPGR	74.7561		RPGR	2.40595		RPGR	45.5
RPGR	0.517687		RPGR	77.2202		RPGR	2.74866		RPGR	45.5
RPGR	0.517687		RPGR	79.7185		RPGR	2.84186		RPGR	45.5
RPGR	0.578792		RPGR	84.6623		RPGR	2.88041		RPGR	45.75
RPGR	0.578792		RPGR	90.3426		RPGR	2.88977		RPGR	46
RPGR	0.578792		RPGR	96.9204		RPGR	3.12558		RPGR	46
RPGR	0.578792		RPGR	97.7871		RPGR	3.2808		RPGR	46.5
RPGR	0.67		RPGR	105.996		RPGR	3.33725		RPGR	46.5
RPGR	0.67		RPGR	113.279		RPGR	3.50618		RPGR	46.5
RPGR	0.67		RPGR	114.302		RPGR	3.73935		RPGR	46.75
RPGR	0.67		RPGR	122.746		RPGR	3.78705		RPGR	47
RPGR	0.67		RPGR	123.79		RPGR	4.00912		RPGR	47
RPGR	0.67		RPGR	126.731		RPGR	4.02833		RPGR	47
RPGR	0.67		RPGR	133.021		RPGR	4.4412		RPGR	47.25
RPGR	0.67		RPGR	136.471		RPGR	4.71944		RPGR	47.25
RPGR	0.67		RPGR	139.253		RPGR	4.93117		RPGR	48
RPGR	0.67		RPGR	143.257		RPGR	5.12667		RPGR	48
RPGR	0.707107		RPGR	143.864		RPGR	5.63194		RPGR	48
RPGR	0.73212		RPGR			RPGR	5.79527		RPGR	48
RPGR	0.73212		RPGR			RPGR	6.13964		RPGR	48.25
RPGR	0.73212		RPGR			RPGR	6.20172		RPGR	48.25
RPGR	0.73212		RPGR			RPGR	6.65114		RPGR	48.5
RPGR	0.8		RPGR			RPGR	7.52065		RPGR	49.25
RPGR	0.8		RPGR			RPGR			RPGR	50
RPGR	0.8		RPGR			RPGR			RPGR	59.5
RPGR	0.8		RPGR			RPGR			RPGR
RPGR	0.894427		RPGR			RPGR			RPGR
RPGR	0.894427		RPGR			RPGR			RPGR
RPGR	1		RPGR			RPGR			RPGR
RPGR	1		RPGR			RPGR			RPGR
RPGR	1		RPGR			RPGR			RPGR
RPGR	1		RPGR			RPGR			RPGR
SNRNP200	0.33		SNRNP200	22.9406		SNRNP200	0.301662		SNRNP200	37.75
SNRNP200	0.447214		SNRNP200	28.0254		SNRNP200	0.303794		SNRNP200	39.75
SNRNP200	0.470213		SNRNP200	31.0268		SNRNP200	0.417336		SNRNP200	41
SNRNP200	0.578792		SNRNP200	32.6809		SNRNP200	0.509373		SNRNP200	42.75
SNRNP200	0.67		SNRNP200	37.0466		SNRNP200	0.534754		SNRNP200	42.75
SNRNP200	0.73212		SNRNP200	111.306		SNRNP200	0.683424		SNRNP200	43.25
SNRNP200	0.8		SNRNP200	134.23		SNRNP200	0.897819		SNRNP200	44.75
SNRNP200	0.8		SNRNP200	152.872		SNRNP200	1.34007		SNRNP200	44.75
SNRNP200	0.8		SNRNP200	161.41		SNRNP200	1.34582		SNRNP200	45.5
SNRNP200	0.818535		SNRNP200	162.619		SNRNP200	3.55401		SNRNP200	45.75
SNRNP200	0.894427		SNRNP200			SNRNP200	4.7305		SNRNP200	46.75
SNRNP200	1		SNRNP200			SNRNP200	5.32617		SNRNP200	47.75
SNRNP200	1		SNRNP200			SNRNP200	40.8737		SNRNP200	52
USH2A	0.0669328		USH2A	2.89484		USH2A	0.116619		USH2A	33.5
USH2A	0.158114		USH2A	2.89484		USH2A	0.119405		USH2A	33.5
USH2A	0.25		USH2A	11.9094		USH2A	0.144294		USH2A	33.5
USH2A	0.29		USH2A	13.5394		USH2A	0.15		USH2A	35.25
USH2A	0.309354		USH2A	14.8458		USH2A	0.154822		USH2A	35.75
USH2A	0.309354		USH2A	16.5222		USH2A	0.16		USH2A	36
USH2A	0.340588		USH2A	16.6673		USH2A	0.198741		USH2A	36.5
USH2A	0.380789		USH2A	19.1092		USH2A	0.198997		USH2A	36.5
USH2A	0.4		USH2A	19.7667		USH2A	0.201727		USH2A	36.75
USH2A	0.4		USH2A	21.3316		USH2A	0.202599		USH2A	36.75
USH2A	0.4		USH2A	22.0797		USH2A	0.223599		USH2A	37
USH2A	0.409268		USH2A	22.5398		USH2A	0.229129		USH2A	37
USH2A	0.440795		USH2A	23.9547		USH2A	0.229264		USH2A	37
USH2A	0.447214		USH2A	24.3623		USH2A	0.233666		USH2A	37.25
USH2A	0.447214		USH2A	24.8012		USH2A	0.243631		USH2A	37.25
USH2A	0.447214		USH2A	25.0366		USH2A	0.25		USH2A	37.25
USH2A	0.5		USH2A	25.587		USH2A	0.252824		USH2A	37.5
USH2A	0.5		USH2A	25.734		USH2A	0.26533		USH2A	37.75
USH2A	0.5		USH2A	26.869		USH2A	0.27		USH2A	37.75
USH2A	0.5		USH2A	27.8755		USH2A	0.27037		USH2A	38.25
USH2A	0.5		USH2A	28.2451		USH2A	0.278747		USH2A	38.5
USH2A	0.5		USH2A	28.4225		USH2A	0.286849		USH2A	38.5
USH2A	0.5		USH2A	28.8251		USH2A	0.295562		USH2A	38.75
USH2A	0.5		USH2A	29.688		USH2A	0.319374		USH2A	38.75
USH2A	0.5		USH2A	29.8954		USH2A	0.324595		USH2A	38.75
USH2A	0.517687		USH2A	30.3717		USH2A	0.337974		USH2A	39.25
USH2A	0.517687		USH2A	30.922		USH2A	0.339114		USH2A	39.25
USH2A	0.517687		USH2A	33.8213		USH2A	0.341725		USH2A	39.5
USH2A	0.578792		USH2A	34.7531		USH2A	0.357211		USH2A	39.75
USH2A	0.578792		USH2A	35.5518		USH2A	0.387395		USH2A	40
USH2A	0.578792		USH2A	39.4352		USH2A	0.388877		USH2A	40
USH2A	0.578792		USH2A	40.5381		USH2A	0.40302		USH2A	40
USH2A	0.578792		USH2A	40.734		USH2A	0.427503		USH2A	40.25
USH2A	0.578792		USH2A	42.4294		USH2A	0.431421		USH2A	40.5
USH2A	0.632456		USH2A	42.9008		USH2A	0.432306		USH2A	41
USH2A	0.632456		USH2A	44.157		USH2A	0.479734		USH2A	41
USH2A	0.67		USH2A	47.3419		USH2A	0.480069		USH2A	41.25
USH2A	0.67		USH2A	48.323		USH2A	0.487309		USH2A	41.5
USH2A	0.67		USH2A	50.9586		USH2A	0.487934		USH2A	41.5
USH2A	0.67		USH2A	51.4822		USH2A	0.495839		USH2A	41.5
USH2A	0.67		USH2A	53.7673		USH2A	0.497703		USH2A	41.5
USH2A	0.67		USH2A	66.0775		USH2A	0.501494		USH2A	41.75
USH2A	0.67		USH2A	69.5921		USH2A	0.504958		USH2A	41.75
USH2A	0.67		USH2A	72.1027		USH2A	0.557708		USH2A	42
USH2A	0.67		USH2A	73.9063		USH2A	0.558202		USH2A	42
USH2A	0.67		USH2A	78.6709		USH2A	0.599744		USH2A	42
USH2A	0.67		USH2A	84.0197		USH2A	0.6		USH2A	42
USH2A	0.67		USH2A	85.6436		USH2A	0.630805		USH2A	42
USH2A	0.67		USH2A	87.5778		USH2A	0.639531		USH2A	42
USH2A	0.67		USH2A	87.6783		USH2A	0.664141		USH2A	42.5
USH2A	0.67		USH2A	88.3983		USH2A	0.741781		USH2A	42.5
USH2A	0.67		USH2A	91.2691		USH2A	0.819023		USH2A	42.5
USH2A	0.67		USH2A	95.1473		USH2A	0.826002		USH2A	43
USH2A	0.67		USH2A	97.4114		USH2A	0.842483		USH2A	43
USH2A	0.67		USH2A	98.0096		USH2A	0.897557		USH2A	43
USH2A	0.67		USH2A	99.7953		USH2A	0.92822		USH2A	43
USH2A	0.67		USH2A	100.488		USH2A	0.956287		USH2A	43.25
USH2A	0.67		USH2A	100.903		USH2A	0.983398		USH2A	43.25
USH2A	0.67		USH2A	104.749		USH2A	0.986881		USH2A	43.25
USH2A	0.67		USH2A	110.42		USH2A	1.01575		USH2A	43.25
USH2A	0.73212		USH2A	110.445		USH2A	1.11321		USH2A	43.25
USH2A	0.73212		USH2A	114.26		USH2A	1.14552		USH2A	43.25
USH2A	0.73212		USH2A	114.778		USH2A	1.20996		USH2A	43.5
USH2A	0.73212		USH2A	117.86		USH2A	1.26078		USH2A	43.5
USH2A	0.73212		USH2A	121.294		USH2A	1.3316		USH2A	43.5
USH2A	0.73212		USH2A	124.564		USH2A	1.45266		USH2A	43.75
USH2A	0.73212		USH2A	124.671		USH2A	1.49475		USH2A	43.75
USH2A	0.73212		USH2A	124.742		USH2A	1.51925		USH2A	43.75
USH2A	0.73212		USH2A	125.511		USH2A	1.5671		USH2A	44
USH2A	0.73212		USH2A	128.976		USH2A	1.6106		USH2A	44
USH2A	0.73212		USH2A	131.196		USH2A	1.6206		USH2A	44
USH2A	0.73212		USH2A	134.142		USH2A	1.67561		USH2A	44
USH2A	0.73212		USH2A	134.664		USH2A	1.67779		USH2A	44
USH2A	0.73212		USH2A	135.342		USH2A	1.74095		USH2A	44
USH2A	0.73212		USH2A	137.767		USH2A	2.04258		USH2A	44
USH2A	0.73212		USH2A	140.284		USH2A	2.04384		USH2A	44.25
USH2A	0.73212		USH2A	141.845		USH2A	2.11771		USH2A	44.25
USH2A	0.73212		USH2A	142.645		USH2A	2.15392		USH2A	44.25
USH2A	0.73212		USH2A	142.981		USH2A	2.15852		USH2A	44.5
USH2A	0.8		USH2A	143.061		USH2A	2.31993		USH2A	44.5
USH2A	0.8		USH2A	143.386		USH2A	2.34209		USH2A	44.75
USH2A	0.8		USH2A	145.562		USH2A	2.38987		USH2A	44.75
USH2A	0.8		USH2A	147.496		USH2A	2.7229		USH2A	44.75
USH2A	0.8		USH2A	147.59		USH2A	2.72349		USH2A	44.75
USH2A	0.8		USH2A	150.118		USH2A	2.85827		USH2A	44.75
USH2A	0.8		USH2A	151.745		USH2A	3.00577		USH2A	44.75
USH2A	0.8		USH2A	151.964		USH2A	3.09814		USH2A	45
USH2A	0.8		USH2A	152.411		USH2A	3.11239		USH2A	45
USH2A	0.8		USH2A	153.93		USH2A	3.15303		USH2A	45
USH2A	0.8		USH2A	155.454		USH2A	3.18064		USH2A	45
USH2A	0.8		USH2A	155.645		USH2A	3.32591		USH2A	45
USH2A	0.8		USH2A	161.782		USH2A	3.37611		USH2A	45.25
USH2A	0.8		USH2A	162.207		USH2A	3.44268		USH2A	45.25
USH2A	0.8		USH2A	162.269		USH2A	3.62796		USH2A	45.25
USH2A	0.818535		USH2A	167.613		USH2A	3.69986		USH2A	45.5
USH2A	0.818535		USH2A			USH2A	3.88141		USH2A	45.5
USH2A	0.894427		USH2A			USH2A	4.15502		USH2A	45.5
USH2A	0.894427		USH2A			USH2A	4.29616		USH2A	45.5
USH2A	0.894427		USH2A			USH2A	4.47696		USH2A	45.75
USH2A	0.894427		USH2A			USH2A	4.48864		USH2A	46
USH2A	0.894427		USH2A			USH2A	4.59077		USH2A	46
USH2A	0.894427		USH2A			USH2A	4.64072		USH2A	46
USH2A	0.894427		USH2A			USH2A	4.77092		USH2A	46
USH2A	0.894427		USH2A			USH2A	4.97671		USH2A	46
USH2A	0.894427		USH2A			USH2A	5.08306		USH2A	46
USH2A	0.894427		USH2A			USH2A	5.39867		USH2A	46
USH2A	0.894427		USH2A			USH2A	5.43783		USH2A	46
USH2A	1		USH2A			USH2A	5.53625		USH2A	46
USH2A	1		USH2A			USH2A	5.65465		USH2A	46.25
USH2A	1		USH2A			USH2A	5.67649		USH2A	46.25
USH2A	1		USH2A			USH2A	5.90532		USH2A	46.5
USH2A	1		USH2A			USH2A	6.08916		USH2A	46.5
USH2A	1		USH2A			USH2A	6.66921		USH2A	46.5
USH2A	1		USH2A			USH2A	6.89041		USH2A	46.75
USH2A	1		USH2A			USH2A	6.91845		USH2A	46.75
USH2A	1		USH2A			USH2A	6.95707		USH2A	46.75
USH2A	1		USH2A			USH2A	7.08457		USH2A	46.75
USH2A	1		USH2A			USH2A	8.08005		USH2A	47
USH2A	1		USH2A			USH2A	8.8928		USH2A	47.25
USH2A	1		USH2A			USH2A	9.10753		USH2A	47.25
USH2A	1		USH2A			USH2A	9.29603		USH2A	47.5
USH2A	1		USH2A			USH2A	10.0057		USH2A	47.5
USH2A	1		USH2A			USH2A	10.2856		USH2A	47.5
USH2A	1		USH2A			USH2A	11.2746		USH2A	47.75
USH2A	1		USH2A			USH2A	14.532		USH2A	47.75
USH2A	1		USH2A			USH2A	17.1193		USH2A	48
USH2A	1		USH2A			USH2A	17.2338		USH2A	48
USH2A	1		USH2A			USH2A	19.6896		USH2A	48
USH2A	1		USH2A			USH2A	22.74		USH2A	49
USH2A	1		USH2A			USH2A	23.1742		USH2A	49.25
USH2A	1		USH2A			USH2A	25.1476		USH2A	49.25
USH2A	1		USH2A			USH2A	27.5156		USH2A	51
USH2A	1		USH2A			USH2A	30.3527		USH2A	51.5
USH2A	1		USH2A			USH2A	37.3635		USH2A	51.75
USH2A	1		USH2A			USH2A			USH2A	51.75
USH2A			USH2A			USH2A			USH2A
